# Supplementary material for: Characterization of the microbiome and volatile compounds in anal gland secretions from domestic cats (Felis catus) using metagenomics and metabolomics
Source: Sci Rep. 2023 Nov 8;13:19382. doi: 10.1038/s41598-023-45997-1 (PMC10632438; doi:10.1038/s41598-023-45997-1)
Supplement: Supplementary file 2 — Supplementary Tables. [file 41598_2023_45997_MOESM2_ESM.xlsx]

## Sheet: About
				SUPPLEMENTARY TABLES FOR:
		Characterization of the microbiome and metabolome in anal gland secretions from
			domestic cats (Felis catus) using metagenomics and metabolomics
Connie A. Rojas1,2, Stanley L. Marks3, Eva Borras4,5, Hira Lesea6, Mitchell M. McCartney4,5,7, David Coil1, Cristina E. Davis4,5, Jonathan A. Eisen1,2
		1 Genome Center, University of California – Davis, Davis, California, USA
		2 Department of Evolution and Ecology, University of California – Davis, Davis, California, USA
		3 Department of Medicine and Epidemiology, University of California – Davis, School of Veterinary Medicine, Davis, California, USA
		4 Department of Mechanical and Aerospace Engineering, University of California – Davis, Davis, California, USA
		5 UC Davis Lung Center, University of California – Davis, Davis, CA, USA.
		6 Department of Microbiology and Molecular Genetics, University of California – Davis, Davis, California, USA
		7 VA Northern California Health Care System, Mather, CA, USA
LIST OF TABLES:
Table S1	Metadata associated with 23 samples from the felid anal gland
Table S2	Number of shotgun sequences found in anal gland metagenomes
Table S3	Metagenome assembly statistics as determined by QUAST
Table S4	List of MAGs and their taxonomic annotations
Table S5	MAG abundances in each sample
Table S6	List of bacterial species deemed 'contaminants' in the metagenomes by the R package decontam
Table S7	Kraken2/Braken abundance data (Family level)
Table S8	Kraken2/Braken abundance data (Genus level)
Table S9	Metabolite abundance data (solid-phase)
Table S10	Metabolite abundance data (liquid derivatization)
Table S11	Cluster of Orthologous Genes (COG) pathway abundances in metagenome samples
Table S12	Cluster of Orthologous Genes (COG) gene abundances in metagenome samples
Table S13	Kyoto Encyclopedia of Genes and Genomes (KEGG) pathway abundances in metagenome samples
Table S14	Kyoto Encyclopedia of Genes and Genomes (KEGG) gene abundances in metagenome samples
Table S15	Correlation matrix of 40 bacterial species and 230 metabolites
Table S16	PERMANOVA of COG and KEGG pathway abundances ~ host characteristics
Table S17	Mantel test correlating COG and KEGG profiles with metabolite profiles
Table S18	Taxonomic classifications of bacteria cultured from the felid anal gland
Table S19	PERMANOVA testing whether anal gland and perianal microbiomes are distinct

## Sheet: TS1
Table S1. Health and lifestyle data from 23 domestic cats that participated in this study.
Bacterial swabs were collected from the anal glands of cats that were taken to the Small Animal Clinic at the UC Davis Veterinary Teaching Hospital
for any elective procedure that required sedation. Health and lifestyle data on the cat individual was recorded and is summarized above.
catID	sample_date	birthdate	age (ms)	age_yrs	sex	sterilized	breed	body_weight_kg	body_condition_score	obese	environment	antibiotics	diet	periodontal_disease	analgland_sampleID	perianal_sampleID	has_cultures
42-17-94	2022-03-02	2017-04-02	59	4.91667	F	Y	DSH	4.4	5	Not OB	indoor.outdoor	N	Dry	Y	ASW37	NotApplicable	N
45-88-52	2022-02-10	2015-09-22	77	6.41667	M	Y	DSH	5.5	7	Not OB	indoor	N	Dry	N	ASW47	NotApplicable	Y
46-74-25	2021-12-17	2013-04-22	104	8.66667	M	Y	DSH	5.5	6	Not OB	indoor.outdoor	N	Dry	N	ASW7	NotApplicable	N
47-45-01	2022-03-24	2009-10-05	149	12.4167	M	Y	DSH	6.3	6	Not OB	indoor	N	Wet.Dry	Y	ASW2	NotApplicable	N
47-50-54	2022-04-07	2013-01-01	111	9.25	F	Y	DLH	4.6	7	Not OB	indoor.outdoor	N	Wet.Dry	Y	ASW68	NotApplicable	N
71-35-93	2022-02-23	2016-07-25	67	5.58333	F	Y	DSH	4.7	5	Not OB	indoor	N	Dry	N	ASW19	NotApplicable	Y
71-61-19	2022-03-02	2018-04-20	47	3.91667	M	Y	Siamese	5.8	6	Not OB	indoor.outdoor	N	Dry	N	ASW15	NotApplicable	Y
71-61-30	2022-02-10	2012-10-15	112	9.33333	M	Y	DSH	6.1	8	OB	indoor	N	Dry	N	ASW56	NotApplicable	Y
71-68-75	2021-11-29	2015-01-01	83	6.91667	M	Y	DLH	10.3	9	OB	indoor.outdoor	N	Dry	N	ASW31	NotApplicable	Y
71-69-23	2022-04-07	2012-01-12	122	10.1667	M	Y	ASH	7.3	8	OB	indoor	N	Wet.Dry	Y	ASW67	NotApplicable	N
71-79-22	2022-02-17	2010-07-15	139	11.5833	F	Y	DSH	5.9	7	Not OB	indoor	N	Wet.Dry	Y	ASW11	NotApplicable	Y
72-50-29	2022-03-30	2017-01-20	62	5.16667	M	Y	DSH	5.4	5	Not OB	indoor	N	Other	N	ASW74	ASW69	N
72-91-01	2022-03-30	2016-10-01	65	5.41667	F	Y	DSH	4.6	5	Not OB	indoor	N	Wet	Y	ASW66	NotApplicable	N
72-91-26	2022-01-26	2019-11-22	27	2.25	F	Y	DSH	6.3	8	OB	indoor.outdoor	N	Wet.Dry	Y	ASW51	ASW45	Y
73-30-69	2021-12-17	2011-01-01	131	10.9167	F	Y	DSH	3.4	3	Not OB	indoor.outdoor	N	Dry	N	ASW29	NotApplicable	N
73-31-22	2021-12-21	2013-01-01	107	8.91667	M	Y	DSH	3.6	3	Not OB	indoor	Y	Dry	N	ASW22	NotApplicable	N
73-35-35	2022-01-02	2015-01-01	84	7	F	Y	DSH	6.7	7	Not OB	indoor	N	Dry	N	ASW59	ASW3	N
73-35-93	2022-01-06	2020-01-20	24	2	F	Y	DSH	3.5	4	Not OB	indoor	N	Wet	N	ASW35	NotApplicable	N
73-38-06	2022-01-14	2018-01-01	48.5	4.04167	F	Y	DSH	4.6	6	Not OB	indoor	N	Dry	N	ASW50	ASW62	Y
73-39-40	2022-02-24	2014-07-14	91	7.58333	M	Y	DSH	6	6.5	Not OB	indoor	N	Dry	Y	ASW54	ASW49	Y
73-39-94	2022-01-12	2017-12-11	49	4.08333	F	Y	DSH	2	4	Not OB	indoor	N	Wet	Y	ASW20	NotApplicable	N
73-40-03	2022-01-13	2018-01-01	48.5	4.04167	F	Y	DSH	5.5	6	Not OB	indoor	N	Wet.Dry	N	ASW65	NotApplicable	Y
73-49-96	2022-02-17	2007-06-30	176	14.6667	M	Y	DSH	4.5	7	Not OB	indoor	N	Dry	N	ASW38	ASW64	Y
Blank.Swab.ASW16	2022-03-24
Blank.Glove.ASW73	2022-03-30

## Sheet: TS2
Table S2. Number of Illumina shotgun sequences found in anal gland metagenomes from the domestic cat.
Genomic DNA from swabs of the felid anal gland were sequenced on the Illumina NextSeq. Paired end reads (150bp) were
quality filtered with Trimmomatic and filtered of host DNA with Bowtie2 after aligning them to two Felis catus genomes.
The host-filtered Illumina shotgun reads were taxonomically annotated with Kraken2/Bracken and assembled into contigs with metaSPADES.
Open reading frames were predicted from contigs using Prodigal, and metagenome-assembled genomes (MAGs) were reconstructed
from interleaved reads with MetaBat2. The percent interleaved reads mapping to MAGs was calculated with CoverM.
The proportion of reads mapping to predicted ORFs was calculated with Salmon in TPM and the proportion of Salmon counts
that were able to be annotated by COG or KEGG functional databases was also calculated as a %.
Samples in blue are perianal samples; the rest came from the anal gland or were blanks (sterile swab; swab of veterinarian's glove).
catID	sampleID	Num of Raw Illumina shotgun sequences (R1)	Num of Quality Filtered Illumina shotgun sequences (R1)	Num of Illumina shotgun sequences after host DNA filtering (R1)	Num of Illumina shotgun sequences annotated with Kraken2	% of Illumina sequences annotated with Kraken2	% Illumina sequences mapped to Prodigal ORFs	% of Illumina sequences mapped to ORFs that were assigned COG annotation	% of Illumina sequences mapped to ORFs that were assigned KEGG gene annotation	% interleaved Illumina sequences mapped to MAGs
73-35-35	ASW59	6726170	6248357	1220484	665936	54.5633	56.57	50.21	31.8	38.56
73-39-94	ASW20	6373871	5953491	1493045	684260	45.8298	61.17	59.42	36.66	42.75
45-88-52	ASW47	5934322	5587840	2070353	1530831	73.9406	67.05	62.53	38.1	35.45
71-61-19	ASW15	5884737	5471231	2098992	1237557	58.9596	66.58	63.43	43.14	59.2
47-45-01	ASW2	6255325	5810762	2577029	1501635	58.27	71.01	63.3	43.19	54.2
72-91-26	ASW51	5882356	5540672	2485204	2146573	86.3741	66.88	64.76	42.79	77.03
73-40-03	ASW65	8403211	7895505	4950768	1550805	31.3245	73.32	70.11	50.3	65.22
42-17-94	ASW37	5509943	5206789	3461337	1936607	55.9497	69.42	64.67	37.8	56.95
73-31-22	ASW22	4873284	4645728	3307772	1588300	48.0172	74.3	64.51	44.6	48.61
73-39-40	ASW54	3870942	3657554	2740649	1417943	51.7375	73.67	67.23	50.53	88.69
73-35-93	ASW35	6650425	6314979	5825383	1699999	29.1826	79.08	67.16	47.62	64.57
71-68-75	ASW31	5637584	5395428	5008763	1566846	31.2821	75.59	71.4	50.43	61.65
73-38-06	ASW50	5961551	5759365	5574924	1491519	26.7541	77.05	70.98	50.9	58.06
72-50-29	ASW74	4773979	4485803	4379189	2556549	58.3795	76.02	66.86	46.18	71.15
47-50-54	ASW68	5429820	5224211	5113309	2206421	43.1506	73.4	67.7	47.23	62.76
73-30-69	ASW29	5412776	5054918	4990325	2813021	56.3695	76.13	68.3	50.23	81.23
71-69-23	ASW67	4924788	4646722	4635854	3598774	77.6291	77.8	69.53	51.81	80.22
71-61-30	ASW56	4294338	4131649	4122222	3502695	84.971	73.81	69.05	54.15	78.07
73-49-96	ASW38	4843873	4540744	4530856	3909380	86.2835	79.08	70.21	51.94	83.48
71-35-93	ASW19	4106834	3857003	3851106	2943087	76.4219	74.06	71.57	58.73	81.21
46-74-25	ASW7	5132037	4898390	4892118	3226135	65.9456	77.18	66.51	47.49	76.78
72-91-01	ASW66	4642511	4368747	4363898	3410374	78.1497	73.81	63.07	44.35	32.26
71-79-22	ASW11	5606012	5283629	5281382	2164204	40.978	75.38	71.48	50.06	67.36
73-35-35	ASW3	5866430	5595526	868748	461131	53.0799	56.46	53.56	39.5	46.42
72-91-26	ASW45	5505282	5193724	639777	237474	37.1182	47.89	45.42	29.54	39.72
73-39-40	ASW49	6088470	5784734	741614	269273	36.3091	46.51	41.04	25.32	35.92
73-38-06	ASW62	5324726	5092502	3593779	990085	27.55	77.8	66.52	47.27	41.23
73-49-96	ASW64	4548092	4318946	3027710	2051598	67.7607	73.01	65.93	45.19	65.29
72-50-29	ASW69	6105774	5811327	2802665	1633919	58.2988	70.24	63.21	37.61	56.89
	Blank.Swab.ASW16	10871	7085	7017	3862	55.0378	NotApplicable	NotApplicable	NotApplicable	NotApplicable
	Blank.Glove.ASW73	84580	75112	73089	48481	66.3315	NotApplicable	NotApplicable	NotApplicable	NotApplicable

## Sheet: TS3
Table S3. Metagenome assembly statistics as determined by QUAST.
Illumina shotgun sequences from anal gland and perianal samples were pooled for metagenome assembly
with metaSPADES.
Statistic	Value
# contigs (>= 0 bp)	1330149
# contigs (>= 1000 bp)	92421
# contigs (>= 5000 bp)	14275
# contigs (>= 10000 bp)	7072
# contigs (>= 25000 bp)	2338
# contigs (>= 50000 bp)	774
Total length (>= 0 bp)	781206778
Total length (>= 1000 bp)	393863556
Total length (>= 5000 bp)	247355312
Total length (>= 10000 bp)	197200934
Total length (>= 25000 bp)	124263548
Total length (>= 50000 bp)	70319971
# contigs	238693
Largest contig	414697
Total length	492604593
GC (%)	45.44
N50	5079
N75	1236
L50	14066
L75	70388

## Sheet: TS4
Table S4. Eighty-three high-quality MAGs reconstructed from felid anal gland and perianal metagenomes.
Illumina shotgun reads were assembled into contigs and contigs >600 bp were binned into MAGs with Metabat2.
These were assigned taxonomic labels with GTDB-Tk using GTDB database release 202.
MAG_ID	GenBank_accession	Completeness	Contamination	Strain heterogeneity	Phylum	Class	Order	Family	Genus	Species	final.name
metabat.1	JASBYW000000000	96.22	0.56	0	Firmicutes	Clostridia	Oscillospirales	Acutalibacteraceae			Acutalibacteraceae
metabat.10	JASBZJ000000000	85.46	0.31	0	Bacteroidota	Bacteroidia	Bacteroidales	Porphyromonadaceae	Porphyromonas		Porphyromonas
metabat.100	JASBXH000000000	97.02	0	0	Actinobacteriota	Actinomycetia	Mycobacteriales	Mycobacteriaceae	Corynebacterium	Corynebacterium amycolatum	Corynebacterium amycolatum
metabat.101	JASBYL000000000	94.32	1.27	100	Firmicutes	Clostridia	Lachnospirales	Lachnospiraceae	Faecalimonas		Faecalimonas
metabat.102	JASBXG000000000	92.91	0.16	100	Actinobacteriota	Coriobacteriia	Coriobacteriales	Coriobacteriaceae	Collinsella	Collinsella tanakaei	Collinsella tanakaei
metabat.106	JASBYK000000000	93.53	1.42	50	Firmicutes	Bacilli	Erysipelotrichales	Erysipelotrichaceae	Faecalicoccus		Faecalicoccus
metabat.107	JASBZX000000000	97.72	3.62	0	Bacteroidota	Bacteroidia	Bacteroidales	Porphyromonadaceae	Porphyromonas	Porphyromonas macacae	Porphyromonas macacae
metabat.111	JASBYJ000000000	98.08	0.9	50	Proteobacteria	Gammaproteobacteria	Burkholderiales	Neisseriaceae	Conchiformibius		Conchiformibius
metabat.114	JASBYM000000000	97.98	0	0	Firmicutes	Clostridia	Lachnospirales	Lachnospiraceae	Faecalimonas		Faecalimonas
metabat.115	JASBYF000000000	88.41	4.7	38.46	Firmicutes	Clostridia	Lachnospirales	Lachnospiraceae	Blautia		Blautia
metabat.117	JASBZK000000000	98.64	0.31	0	Bacteroidota	Bacteroidia	Bacteroidales	Porphyromonadaceae	Porphyromonas		Porphyromonas
metabat.121	JASBZR000000000	90.17	0	0	Firmicutes	Bacilli	Lactobacillales	Lactobacillaceae	Pediococcus	Pediococcus acidilactici	Pediococcus acidilactici
metabat.124	JASBZH000000000	90.91	0	0	Firmicutes	Clostridia	Tissierellales	Peptoniphilaceae	Peptoniphilus		Peptoniphilus
metabat.125	JASCAC000000000	85.71	0	0	Proteobacteria	Gammaproteobacteria	Burkholderiales	Burkholderiaceae	Sutterella	Sutterella wadsworthensis_A	Sutterella wadsworthensis
metabat.126	JASBZN000000000	82.54	0.93	100	Firmicutes	Clostridia	Tissierellales	Peptoniphilaceae	Urinicoccus		Urinicoccus
metabat.132	JASBXM000000000	98.88	5.01	5.26	Firmicutes	Bacilli	Lactobacillales	Enterococcaceae	Enterococcus	Enterococcus_A avium	Enterococcus avium
metabat.133	JASCAB000000000	100	0	0	Firmicutes	Bacilli	Lactobacillales	Streptococcaceae	Streptococcus	Streptococcus canis	Streptococcus canis
metabat.134	JASBWX000000000	99.04	1.44	33.33	Bacteroidota	Bacteroidia	Bacteroidales	Rikenellaceae	Alistipes	Alistipes putredinis	Alistipes putredinis
metabat.135	JASBZW000000000	99.61	0	0	Bacteroidota	Bacteroidia	Bacteroidales	Porphyromonadaceae	Porphyromonas	Porphyromonas gulae	Porphyromonas gulae
metabat.136	JASBXB000000000	96.08	0	0	Bacteroidota	Bacteroidia	Bacteroidales	Bacteroidaceae	Bacteroides	Bacteroides uniformis	Bacteroides uniformis
metabat.138	JASBXW000000000	99.22	1.16	100	Firmicutes	Bacilli	Lactobacillales	Lactobacillaceae	Lactobacillus	Lactobacillus johnsonii	Lactobacillus johnsonii
metabat.139	JASBXE000000000	92.11	2.85	0	Campylobacterota	Campylobacteria	Campylobacterales	Campylobacteraceae	Campylobacter	Campylobacter_A rectus	Campylobacter rectus
metabat.140	JASBXD000000000	82.27	0.54	100	Actinobacteriota	Actinomycetia	Actinomycetales	Bifidobacteriaceae	Bifidobacterium	Bifidobacterium longum	Bifidobacterium longum
metabat.141	JASBZE000000000	97.2	0	0	Firmicutes	Clostridia	Peptostreptococcales	Peptostreptococcaceae			Peptostreptococcaceae
metabat.142	JASBYZ000000000	92.66	2.82	0	Actinobacteriota	Coriobacteriia	Coriobacteriales	Coriobacteriales			Coriobacteriales
metabat.143	JASCAD000000000	81.81	2.44	80	Actinobacteriota	Actinomycetia	Actinomycetales	Actinomycetaceae	Varibaculum	Varibaculum cambriense_A	Varibaculum cambriense
metabat.144	JASBZC000000000	98.17	1.83	0	Firmicutes	Clostridia	Tissierellales	Peptoniphilaceae			Peptoniphilaceae
metabat.145	JASBZO000000000	90.08	0.7	100	Firmicutes	Clostridia	Tissierellales	Peptoniphilaceae	Urinicoccus		Urinicoccus
metabat.15	JASBXO000000000	83.29	4.34	100	Firmicutes	Clostridia	Tissierellales	Peptoniphilaceae	Ezakiella	Ezakiella coagulans	Ezakiella coagulans
metabat.152	JASBXF000000000	87.3	0.78	100	Campylobacterota	Campylobacteria	Campylobacterales	Campylobacteraceae	Campylobacter	Campylobacter_D helveticus	Campylobacter helveticus
metabat.19	JASBXJ000000000	96.81	0.09	100	Actinobacteriota	Actinomycetia	Mycobacteriales	Mycobacteriaceae	Corynebacterium	Corynebacterium frankenforstense	Corynebacterium frankenforstense
metabat.2	JASBZV000000000	97.93	0.47	50	Bacteroidota	Bacteroidia	Bacteroidales	Bacteroidaceae	Phocaeicola	Phocaeicola vulgatus	Phocaeicola vulgatus
metabat.21	JASBXC000000000	96.36	0.15	50	Actinobacteriota	Actinomycetia	Actinomycetales	Bifidobacteriaceae	Bifidobacterium	Bifidobacterium gallinarum	Bifidobacterium gallinarum
metabat.22	JASBXI000000000	97.3	0.15	0	Actinobacteriota	Actinomycetia	Mycobacteriales	Mycobacteriaceae	Corynebacterium	Corynebacterium auriscanis	Corynebacterium auriscanis
metabat.23	JASBZL000000000	90.5	1.42	40	Bacteroidota	Bacteroidia	Bacteroidales	Porphyromonadaceae	Porphyromonas		Porphyromonas
metabat.24	JASBYE000000000	97.73	0	0	Actinobacteriota	Actinomycetia	Propionibacteriales	Propionibacteriaceae	Arachnia		Arachnia
metabat.25	JASBXR000000000	86.79	1.83	33.33	Firmicutes	Clostridia	Tissierellales	Peptoniphilaceae	Helcococcus	Helcococcus kunzii	Helcococcus kunzii
metabat.26	JASBXA000000000	95.46	0.79	66.67	Bacteroidota	Bacteroidia	Bacteroidales	Bacteroidaceae	Bacteroides	Bacteroides thetaiotaomicron	Bacteroides thetaiotaomicron
metabat.3	JASBZM000000000	99.78	0	0	Actinobacteriota	Actinomycetia	Actinomycetales	Actinomycetaceae	Trueperella		Trueperella
metabat.31	JASBYB000000000	96.84	1.9	0	Firmicutes	Negativicutes	Selenomonadales	Selenomonadaceae	Megamonas	Megamonas funiformis	Megamonas funiformis
metabat.32	JASBYD000000000	80.03	1.42	0	Firmicutes	Clostridia	Peptostreptococcales	Anaerovoracaceae	Alterileibacterium		Alterileibacterium
metabat.34	JASBYP000000000	98.31	0.62	0	Synergistota	Synergistia	Synergistales	Aminobacteriaceae	Fretibacterium		Fretibacterium
metabat.36	JASBXQ000000000	81.31	1.34	66.67	Firmicutes	Clostridia	Tissierellales	Peptoniphilaceae	Finegoldia	Finegoldia magna	Finegoldia magna
metabat.38	JASBYY000000000	97.58	0.11	0	Bacteroidota	Bacteroidia	Bacteroidales				Bacteroidales
metabat.42	JASBXU000000000	95.27	0	0	Firmicutes	Clostridia	Tissierellales	Peptoniphilaceae	Kallipyga	Kallipyga massiliensis	Kallipyga massiliensis
metabat.43	JASBXT000000000	98.63	1.5	0	Firmicutes	Bacilli	Lactobacillales	Aerococcaceae	Ignavigranum	Ignavigranum ruoffiae	Ignavigranum ruoffiae
metabat.44	JASBZG000000000	98.6	0.35	100	Firmicutes	Clostridia	Peptostreptococcales	Peptostreptococcaceae	Peptacetobacter		Peptacetobacter
metabat.45	JASBYO000000000	89.09	3.64	25	Chloroflexota	Anaerolineae	Anaerolineales	Anaerolineaceae	Flexilinea		Flexilinea
metabat.5	JASBZY000000000	98.65	0	0	Proteobacteria	Gammaproteobacteria	Enterobacterales	Enterobacteriaceae	Proteus	Proteus mirabilis	Proteus mirabilis
metabat.53	JASBXN000000000	95.62	0.19	0	Proteobacteria	Gammaproteobacteria	Enterobacterales	Enterobacteriaceae	Escherichia	Escherichia coli	Escherichia coli
metabat.55	JASBXS000000000	95.25	0.82	66.67	Campylobacterota	Campylobacteria	Campylobacterales	Helicobacteraceae	Helicobacter	Helicobacter_B canis	Helicobacter canis
metabat.57	JASBXL000000000	86.55	0.46	0	Actinobacteriota	Actinomycetia	Mycobacteriales	Mycobacteriaceae	Corynebacterium	Corynebacterium pyruviciproducens	Corynebacterium pyruviciproducens
metabat.58	JASBZD000000000	83.68	0.7	100	Firmicutes	Clostridia	Tissierellales	Peptoniphilaceae			Peptoniphilaceae
metabat.59	JASBYS000000000	97.18	0	0	Proteobacteria	Gammaproteobacteria	Enterobacterales	Pasteurellaceae	Gallibacterium		Gallibacterium
metabat.6	JASBZB000000000	93.55	4.44	0	Firmicutes	Clostridia	Lutisporales	Lutisporaceae			Lutisporaceae
metabat.60	JASBYC000000000	95.69	1.8	66.67	Firmicutes	Negativicutes	Veillonellales	Megasphaeraceae	Megasphaera	Megasphaera elsdenii	Megasphaera elsdenii
metabat.62	JASCAA000000000	89.29	1.47	25	Firmicutes	Bacilli	Staphylococcales	Staphylococcaceae	Staphylococcus	Staphylococcus pseudintermedius	Staphylococcus pseudintermedius
metabat.63	JASBZZ000000000	91	0	0	Firmicutes	Clostridia	Lachnospirales	Lachnospiraceae	Ruminococcus	Ruminococcus_B gnavus	Ruminococcus gnavus
metabat.64	JASBXZ000000000	99.36	0.15	0	Firmicutes	Clostridia	Lachnospirales	Lachnospiraceae	Mediterraneibacter	Mediterraneibacter massiliensis	Mediterraneibacter massiliensis
metabat.67	JASBYX000000000	90.07	0	0	Firmicutes	Clostridia	Peptostreptococcales	Anaerovoracaceae			Anaerovoracaceae
metabat.68	JASBYH000000000	98.11	0	0	Firmicutes	Bacilli	Erysipelotrichales	Erysipelatoclostridiaceae	Catenibacterium		Catenibacterium
metabat.69	JASBWY000000000	89.91	0.61	0	Firmicutes	Clostridia	Tissierellales	Peptoniphilaceae	Anaerococcus	Anaerococcus obesiensis	Anaerococcus obesiensis
metabat.7	JASBYV000000000	80.39	0	0	Actinobacteriota	Actinomycetia	Mycobacteriales	Mycobacteriaceae	Lawsonella		Lawsonella
metabat.70	JASBYN000000000	98.78	0.61	0	Firmicutes	Clostridia	Tissierellales	Peptoniphilaceae	Finegoldia		Finegoldia
metabat.72	JASBZT000000000	98.6	0.37	50	Firmicutes	Clostridia	Peptostreptococcales	Peptostreptococcaceae	Peptostreptococcus	Peptostreptococcus canis	Peptostreptococcus canis
metabat.74	JASBXK000000000	96.4	0.9	0	Actinobacteriota	Actinomycetia	Mycobacteriales	Mycobacteriaceae	Corynebacterium	Corynebacterium jeikeium_A	Corynebacterium jeikeium
metabat.75	JASBXY000000000	97.28	0	0	Firmicutes	Bacilli	Lactobacillales	Lactobacillaceae	Limosilactobacillus	Limosilactobacillus reuteri	Limosilactobacillus reuteri
metabat.76	JASBWZ000000000	99.26	0	0	Bacteroidota	Bacteroidia	Bacteroidales	Bacteroidaceae	Bacteroides	Bacteroides fragilis	Bacteroides fragilis
metabat.77	JASBXX000000000	96.95	0	0	Firmicutes	Clostridia	Tissierellales	Peptoniphilaceae	Levyella	Levyella massiliensis	Levyella massiliensis
metabat.78	JASBYA000000000	92.08	1.36	0	Firmicutes	Clostridia	Lachnospirales	Lachnospiraceae	Mediterraneibacter	Mediterraneibacter torques	Mediterraneibacter torques
metabat.8	JASBZP000000000	79.96	1.76	62.5	Bacteroidota	Bacteroidia	Bacteroidales	Tannerellaceae	Parabacteroides	Parabacteroides distasonis	Parabacteroides distasonis
metabat.80	JASBYT000000000	92.39	0.71	0	Firmicutes	Bacilli	Erysipelotrichales	Erysipelotrichaceae	Holdemanella		Holdemanella
metabat.82	JASBZQ000000000	97.39	0.95	0	Actinobacteriota	Actinomycetia	Actinomycetales	Actinomycetaceae	Pauljensenia	Pauljensenia radingae_A	Pauljensenia radingae
metabat.83	JASBZA000000000	80.85	0	0	Firmicutes	Clostridia	Saccharofermentanales	Fastidiosipilaceae			Fastidiosipilaceae
metabat.84	JASBYI000000000	100	1.88	0	Actinobacteriota	Coriobacteriia	Coriobacteriales	Coriobacteriaceae	Collinsella		Collinsella
metabat.86	JASBYG000000000	97.76	0.16	0	Firmicutes	Clostridia	Lachnospirales	Lachnospiraceae	Blautia		Blautia
metabat.89	JASBXV000000000	99.46	0.54	0	Firmicutes	Bacilli	Lactobacillales	Lactobacillaceae	Lacticaseibacillus	Lacticaseibacillus rhamnosus	Lacticaseibacillus rhamnosus
metabat.90	JASBZS000000000	95.1	0	0	Firmicutes	Clostridia	Tissierellales	Peptoniphilaceae	Peptoniphilus	Peptoniphilus_A lacrimalis	Peptoniphilus llacrimalis
metabat.91	JASBZF000000000	95.76	1.07	0	Actinobacteriota	Actinomycetia	Actinomycetales	Actinomycetaceae	Pauljensenia		Pauljensenia
metabat.92	JASBYU000000000	99.39	0.73	0	Firmicutes	Clostridia	Tissierellales	Peptoniphilaceae	Lagierella		Lagierella
metabat.93	JASBXP000000000	89.86	0	0	Firmicutes	Clostridia	Tissierellales	Peptoniphilaceae	Fenollaria	Fenollaria timonensis	Fenollaria timonensis
metabat.95	JASBYQ000000000	98.88	2.81	33.33	Fusobacteriota	Fusobacteriia	Fusobacteriales	Fusobacteriaceae	Fusobacterium		Fusobacterium
metabat.96	JASBZU000000000	97.07	0	0	Firmicutes	Clostridia	Peptostreptococcales	Peptostreptococcaceae	Peptostreptococcus	Peptostreptococcus russellii_A	Peptostreptococcus russellii
metabat.98	JASBZI000000000	95.98	5.03	81.82	Firmicutes	Clostridia	Tissierellales	Peptoniphilaceae	Peptoniphilus		Peptoniphilus
metabat.99	JASBYR000000000	95.51	0	0	Fusobacteriota	Fusobacteriia	Fusobacteriales	Fusobacteriaceae	Fusobacterium		Fusobacterium

## Sheet: TS5
Table S5. MAG coverage across samples. The relative abundance of each MAG in each sample was
quantified with CoverM. The percentage of unmapped Illumina shotgun reads (e.g. reads that did not map to any MAG)
are also shown. The % of mapped reads and % of unmapped reads total 100%.
These abundances were converted to relative abundances (e.g. proportions) for analysis, i.e. unmapped read counts were removed.
MAG ID	ASW11	ASW15	ASW19	ASW20	ASW22	ASW29	ASW2	ASW31	ASW35	ASW37	ASW38	ASW3	ASW45	ASW47	ASW49	ASW50	ASW51	ASW54	ASW56	ASW59	ASW62	ASW64	ASW65	ASW66	ASW67	ASW68	ASW69	ASW74	ASW7
unmapped	32.6361	40.7971	18.7889	57.2489	51.3886	18.7658	45.8005	38.3456	35.4332	43.0509	16.5205	53.5811	60.2819	64.5469	64.0792	41.9365	22.9683	11.3127	21.9315	61.4422	58.7666	34.71	34.7825	67.7434	19.783	37.2367	43.1053	28.855	23.2197
metabat.1	0	0	0	0.790669	0	0.0843568	0	0.309099	0	0.998186	0.0378622	0.14084	0	0	0	0	0	0	0	0.232213	0	0	0	0	0	0	0	0	0
metabat.136	0	0.0415684	0	0.161372	0.954669	0.524768	0	0	0	0.426442	0.0315968	0	0	0.336192	0.140865	0	0	0	10.5925	0.262359	0	0.152734	0.0354302	0.270365	0	0.082664	0.265354	0.778519	5.2665
metabat.64	0	0	0	0	0	0.141713	0.0867791	0.0319588	0	0.132109	0.327524	0	0	0	0	0	0	0	0	0	0	0	0	0	0	0	0	0	4.0981
metabat.93	16.9919	0	0	0	0	0	0	0	0	0	0	0	0	0	0	0	0	0	0	0	0	0	0	0	0	0	0	0	0
metabat.84	0	0.141491	0	0.297324	0	0	0	0.161876	0	0.157534	0.12679	0	0	2.73276	0	0	0	0	0	0	0	12.7891	0	0	0	0	0.28435	0	0
metabat.121	0	6.64324	0	0	0	0	0	0	0	0	0	0	0	8.30344	0	0	0	0	0	0.0978895	0	0	0	0	0	0	0	0	0
metabat.72	0	0	0	0	0	0.105555	0	0	0	0	0	0.399136	0	0	0	0	0	0	0	0.171051	0	0	0	0	0.110418	9.10905	0	0	0
metabat.92	0	0	0	0	0	0	0	0	0	0	0	0	0	0	0.967684	0	0	11.0906	0	0	0	0	0	0	0	0	0	0	0
metabat.15	0.665829	0	1.59288	0	0	0	5.5675	0	0.306456	0	0	0	0	0	0	1.15391	0	0	0	0	1.61155	0	0	0.253229	0	0	2.08445	9.37668	0
metabat.38	0	0	0	0	0	2.08058	0	0	0	0	0	0	0	0	0	0	0	0	0	0	0	0	0	0	0	0	0	0	0
metabat.145	0	0	0.843963	0	1.14623	0	0	0	2.45253	0	0	0	0	0	0	0	0	0	0	0	0	0	0	2.69516	0	0	0	0	0
metabat.67	0	0	0	0	4.95121	1.01749	0.634849	0	0	0	0	0	0	0	0	0	0	0	0	0	0	0	0	0	0	0	0	0	1.77271
metabat.90	0	0	0	0	0	0	0	0	0	0	0	0	0	0	1.61239	1.07968	0	0	0	0	0.638324	0	0	0	0	0	0	0	0
metabat.135	0	0	0	0	0	0.0409374	0	0	0	0	0	0	0	0	0	0	0	0	0	0	0	0	0	0	0	5.51474	0	0	0
metabat.2	0	0.119255	0	0.117476	0.0369323	0.108487	0	0.11749	0	0.305071	0.274753	0.150502	0.657608	0.722613	0.794909	0	0.0696846	0	0	0.50976	0	0.248839	0.286471	0.430473	0	0.0840818	1.49439	3.7845	0.183283
metabat.70	0	0.620689	0	4.03285	0	0	0.245559	1.68205	0	1.16607	0	0	0	0	4.13081	0	0	0.0458664	0	0	0	0	2.12789	0	0.133471	0	0	0	2.42825
metabat.152	0	0	0	0	0	0	0	0	0	0	0	0.607769	0	2.16323	0	0	0	0	0	1.58937	0	0.587972	1.72433	0	0	0	3.64132	0	0
metabat.86	0	0.0682821	0	0	0	0.0321136	0	0	0	0.449364	0	0	0	0.845948	0	0	0	0	0	0	0	0	0	0	0	0	4.66806	0	0
metabat.134	0	0	0	0.121207	0	0.0301062	0	0.0670311	0	0.689205	1.24347	0	0	0	0	0	0	0	0	0.188712	0	0	0	0.18276	0	0	0	0	0
metabat.3	0	0	3.16859	0.202229	4.02673	3.03554	0.141765	0	0	0	0	0.879078	1.59865	0	1.54712	0.322911	0.0751135	0	0	0.440061	0.189019	0.0510188	0.0645626	0	0	0.105529	0.25029	1.77818	36.5398
metabat.91	0	0	0	0	0	0	0	0	0	0.478456	0	0	0.280362	0	1.71292	0	0	0	0	0	0.0666075	0	0.621123	0	0	0	0	0	0
metabat.144	29.6775	20.0397	5.26043	25.8572	0.0711648	0.0409528	6.36006	45.5678	48.6579	18.6964	0.118813	17.7346	28.7374	0.798918	1.54554	35.0895	1.27745	0.701331	1.79324	7.13207	15.4514	5.173	44.6606	2.72332	1.70381	0.195626	7.93642	10.8633	0
metabat.82	0	0	0	0	2.73705	0	5.60249	0	0	0	1.71649	0	0	0	0	0	0	0.657457	0	0	0	0.161651	0	0.113272	0.231209	0	0	0	0
metabat.75	0	0	0	0	0	0	0	0	0	0	0.0479112	0	0	0	0	0	0.863323	0	0	0	0	5.6106	0	0	0	0	0	0	0
metabat.140	0	0	0	0	0	0	0	0	0	0	0	0	0	4.55494	0	0	0	0	0	0	0	0	0	0	0	0	0	0	0
metabat.62	0	2.29663	0	0	0	0	0	0	0	0	0	0	0	0	0	0	0	0	0	0	0	0	0	0	0	0	0	0	0
metabat.95	0	0	0	0	0	0	0	0	0	0	0	0	0	0.0741259	0	0	0	0	0	0	0	0	0	0	0	0	3.12382	0	0
metabat.7	0	0	2.32198	0	0	1.50056	1.74679	0	0	0.484799	0	1.83478	0.309808	0	1.0172	0	0.0330697	3.58668	0	1.75482	0	0	0	8.80861	6.62811	10.0267	0.188327	2.96885	0.787652
metabat.6	0	0	0	0	0	0	0	0	0	0	0	0	0	0	0	0	0	0	0	0	0	0	0	0	0	1.54936	0	0	0
metabat.63	0	0.048926	0	0	0.0395202	0	0	0	0	0.168085	0	0	0	0.796556	0	0	0	0	0	0	0	1.73096	0	0	0	0	2.70757	0.130456	0
metabat.141	0	0	0.34887	0	0.91052	0.259073	0.226084	0.34026	0	0	0.64445	0	0	0	2.70947	0	0	0	0	0	0	0.468794	0.303329	1.11239	0	0	0.447719	1.18264	0.637214
metabat.74	0	0	0	0	0	53.8911	0	0	0	0	0	0	0	0	0	0	0	0	0	0	0	0	0	0	0	0	0	0	0
metabat.83	0	0	0	0	0	0	0	0	0	0	0	0	0	0	0	1.34503	0	0	0	0	0.0771262	0	0	0	0	0	0	0	0
metabat.126	0	0	0	0	0	0	0	0	0.770265	0	0	0	0	0	0	0	0	0	0	0	0	0	0	0	0	0	0	0	0
metabat.76	0	0	0	0	0.348087	0.712955	0	0	0.0428812	0.389518	0.117788	1.26805	0.277551	0.0572614	1.41146	0	0	0	0	5.73504	0.0222097	1.85866	0.368164	0	1.32592	0	0.107638	3.94367	16.1552
metabat.124	7.27642	5.26901	3.60308	0	4.29859	0.888514	5.33332	11.5085	6.83251	3.58207	1.46493	4.69921	0	0	2.14448	6.49997	0	4.86761	0	3.14406	7.31848	4.45602	13.1268	0	3.13816	0	4.01055	9.38761	4.81939
metabat.59	0	0	0	0	0	0	0	0.0603841	0	0.339523	0	0.830809	0	0	0.617709	0	0	0	0	2.88203	0	0	0	0	0	0.129755	0	0	0
metabat.133	0	3.20411	0	0	0	0	0	0	0	0	0	0	0	0	0	0	0	0	0	0	0	0	0.0541596	0	0	0	0	0	0
metabat.143	0	0	0	0.947928	0	0	0	1.06684	0	0	0.295572	0	0	0	0	0	0	0	0	0	0	0.278767	0	0	0.0555971	0	0	0	0.0629972
metabat.96	0.204577	0.383801	0	0.0966778	0	0	0	0	0	0.134353	0	0.18091	0	0	0	0.150184	0	0	0	0.144482	0.202743	0.778511	0	0	0.0268444	0	0	0	0
metabat.142	0	0	0	0	0	0	0	0	0	0	0	0	0	0	0	0.617742	0	0	0	0	0.265619	0	0	0	0	0	0	0	0
metabat.60	0	1.39362	0	0.206483	0	0.0790312	0	0.123619	0	0.489079	0	0	0	0	0	0	0	0	0	0	0.0339242	0	0.0218704	0	0	0	0	0.0870851	0
metabat.132	0	0	0	0	0	0.0291429	0	0	0	0	0	0	0	0	0	0	0	0	0	0	0	0	0	0	0	0	0	0	1.88358
metabat.10	0	0	0	0	0	0	0	0	0	0	0	0	0	0	6.68507	0	0	0.0725738	0	0	0	0	0	0	0	0	0	0	0
metabat.5	0	0	46.768	0.885604	0	0	0	0	0	0	0	0	0	0	0	0	0	0	40.239	0	0	0	0	0	0	0	0	0	0
metabat.58	0	0	0	0	2.80413	0	0	0	0	0	0	0	0	0	0.137776	0	0	2.24177	0	0	0	0	0	0	0	0	0	0	0
metabat.125	0	0	0	0.170269	0	0.038624	0	0	0	0.321585	0.0536657	0	0	0.570515	0	0	0	0	0	0	0	0.64909	0	0.0292009	0	0	0.171713	0.0253828	0
metabat.77	0	0	0	0	0	0	0	0	0	0	0	0	0	0	0	0.14342	0	0	0	0	1.9548	0	0	0	0.0528766	0.106442	0	0	0
metabat.80	0	0	0	0	0	0	0	0	0	0.309968	0	0	0	1.45876	0	0	0	0	0	0	0	1.09876	0	0	0	0	0	0	0
metabat.36	0	0	0	0	3.32493	0	0	0	0	0	0.349516	2.18218	0.465133	0	0	0	0	0	0.866302	0.992011	0	1.39356	0	0	0	0.0960609	0	0	0
metabat.114	0	0.0417231	0	0	0	0	0	0	0	0.150389	0	0.719793	0	0.0456034	0	0	0	0	0	3.1473	0	0	1.08818	0	0	0	0	0	0
metabat.69	0.20571	0	0	0	0	0	0	0	1.12737	0	0.164386	0	0.29066	0	0	0	0	0	0	0	0	1.17465	0	0.490217	0.0534656	0.191731	0	0	0
metabat.19	0	0	0	0	0	0	28.2543	0	2.02691	0	71.488	0	0	0	0	0	0	0	0	0	0	1.67989	0	0	51.7931	0	0	0	0
metabat.21	0	0.185406	0	0.0613482	0	0	0	0	0	0.0636834	0.116952	0	0	2.17776	0	0	0	0	0	0	0	13.3802	0	0	0	0	0	0	0
metabat.89	0	0	0	0	0	0	0	0	0	16.2573	0	0	0	0.162784	0	0	0	0	0	0	0	0	0	0	0	0	0	0	0
metabat.102	0	0	0	0.218602	0	0	0	0.176947	0	1.48243	0	0	0	1.15364	0	0	0	0	0	0.179473	0	0.934187	0	0	0	0	0.157477	0	0
metabat.68	0	0.125024	0	0	0	0	0	0	0	0.434689	0.0241808	0	0	0	0	0	0	0	0	0	0.024526	3.59154	0	0	0	0	0	0	0
metabat.115	0	0	0	0.0726909	0	0	0	0	0	0.282155	0	0	0	0.209847	0	0	0	0	0	0	0	0.140529	0	0	0	0	1.94472	0	0
metabat.45	0	0	0	0	0	0	0	0	0	0	0	0	0	0	0	0	0	0	0	0	0	0	0	0	0	1.50237	0	0	0
metabat.138	0	16.6045	0	0	0	0	0	0	0	7.24589	0.0226351	0	0.539923	0	0	0	72.9012	0	0	1.70692	0	1.66438	0	0	0	0	0	0	0
metabat.117	0	0	17.3034	3.69115	0	7.54959	0	0	0	0	0	0	0	0	5.14959	0	0	0.0758749	0	0	0	0	0	0	0	0	0	0	0
metabat.22	0	0	0	0	0	5.90699	0	0	0	0	0	0	0	0	0	0	0	0	0	0	0	0	0	0	0	0	0	0	0
metabat.100	0	0	0	3.06255	22.1215	0	0	0	0	0	0	0	0	0	0	0	0	0	0	0	0	0	0	0	0	0	0	0	0
metabat.53	0	1.21796	0	0.253932	0	0.582751	0	0.139956	0	0.0709234	0	8.92488	0	0.0374783	0	0	0	0	0	0.706108	0.149444	2.53154	0.195501	1.21618	0	1.79396	0.186545	0	0
metabat.101	0	0	0	0	0.119027	0	0	0	0	0	0	0	0	0	0	0	0	0	0	0	0	0.726117	0	0	0	0	2.0189	0	0
metabat.23	0	0	0	0	0	0	0	0	0	0	0	4.03146	0	0	0	0.0280654	0	0	0	1.92594	0.0607604	0	0	0	0	0	0	0	0
metabat.34	0	0	0	0	0	0	0	0	0	0	0	0	0	0	0	0	0	0	0	0	0	0	0	0	0	2.11788	0	0	0
metabat.139	0	0	0	0	0	1.27148	0	0	0	0	0	0	0	0	0	0	0	0	0	0	0	0	0	0	0	0	0	0	0
metabat.44	0	0.0857363	0	0	0	0	0	0	0	0.634692	0	0	0	0.950478	0.184918	0	0	0	0	0	0.0256728	0	0	0	0	0	4.46869	0	0
metabat.78	0	0	0	0	0	0.179343	0	0.0384184	0	0.331774	0	0	0	0	0.255254	0	0	0	0	0	0	0	0	0	0	0.0184414	0	0.817103	0
metabat.57	12.342	0	0	0	0.184107	0	0	0	0	0	2.60606	0	1.6621	0	0.111251	5.48107	0.115052	0.125982	24.2115	0	10.0044	0.10656	0.0497618	2.30212	14.964	0	1.06841	25.0848	0.273891
metabat.98	0	0	0	0.672662	0	0	0	0	0	0	0	0	0.20697	0	0	0.717146	0	0	0.366017	0	0.452883	0	0	9.14238	0	0	0	0	0
metabat.31	0	0.360715	0	0.169809	0	0.022276	0	0	0	0.115462	0	0	0	2.08936	0	0	0	0	0	0	0.0266356	0	0.0263796	0	0	0.0165635	0.608976	0	0
metabat.99	0	0.311464	0	0.440528	0.0753003	0	0	0	0	0.161904	0	0.159315	0	0	0.440803	0	0	0	0	0.655736	0.0487738	1.07693	0.462945	0.125833	0	0.0272144	0.792975	0.13983	0
metabat.26	0	0	0	0	0.130748	0.0205818	0	0.103319	0	0	0	0	0.834058	0	0	0	0	0	0	0	0	0	0	1.92916	0	0	0	0	0
metabat.106	0	0	0	0	0	0.763646	0	0.120038	0	0	0.0274011	0	0.282463	0	0.34004	0	0	0	0	0	0	0.162862	0	0	0	0	0.0451431	0.751104	1.23568
metabat.24	0	0	0	0	0	0	0	0	0	0	0	0	0	0	0.336283	0	0	57.147	0	0	0	0	0	0	0	0	0	0	0
metabat.111	0	0	0	0	0	0	0	0	0	0	0	0	0.156904	0	0	0	0	0	0	0	0	0	0	0	0	24.4466	0	0	0
metabat.43	0	0	0	0	0	0	0	0	0	0	0	0	0	0	0	0	0	2.86798	0	0	0	0	0	0	0	0	0	0	0
metabat.42	0	0	0	0	0	0	0	0	2.28072	0	0	0	0	0	0	4.837	0	0	0	0	2.5385	0	0	0	0	0	0	0	0
metabat.8	0	0	0	0.220516	0.330905	0.0382514	0	0.0388434	0	0	0	0	0	0.106085	0	0	0	0	0	0	0	0	0	0.43192	0	0	0.0711893	0.0452736	0.63596
metabat.32	0	0	0	0	0	0	0	0	0	0	0	0	0	0	0	0.597927	0	0	0	0	0.0700175	0	0	0	0	0	0	0	0
metabat.25	0	0	0	0	0	0	0	0	0	0	2.1787	0	0	0	0	0	0	5.20663	0	0	0	0.412972	0	0	0	0	0	0	0
metabat.107	0	0	0	0	0	0.257783	0	0	0	0	0	0	0	0	0	0	0	0	0	0	0	0	0	0	0	5.59116	0	0	0
metabat.55	0	0	0	0	0	0	0	0	0.0693123	0	0	1.67562	3.41859	5.10477	1.92724	0	1.69679	0	0	4.96042	0	0.219564	0	0	0	0.0573766	14.1498	0	0

## Sheet: TS6
Table S6. List of 58 bacterial species deemed 'contaminants' by the R package decontam
We use R decontam to identity and remove contaminant bacterial taxa from the microbiome dataset based on their prevalence in
control samples (sterile swab; swab of veterinarian's glove) compared to samples from the anal gland and perianal region.
This was done after taxonomic assignment with Kraken2/Bracken.
Bacterial sp.
Abiotrophia defectiva
Acinetobacter ursingii
Actinomyces viscosus
Blastococcus sp.
Bradyrhizobium genosp.
Bradyrhizobium quebecense
Bradyrhizobium septentrionale
Bradyrhizobium sp.
Caldibacillus thermoamylovorans
Capnocytophaga canimorsus
Capnocytophaga gingivalis
Capnocytophaga sp.
Comamonas testosteroni
Conchiformibius steedae
Corynebacterium glucuronolyticum
Corynebacterium tuberculostearicum
Cutibacterium acnes
Desulfomicrobium orale
Edaphobacter sp.
Frederiksenia canicola
Granulicella sp.
Granulicella tundricola
Kingella denitrificans
Kocuria rosea
Lacticaseibacillus paracasei
Lacticaseibacillus rhamnosus
Meiothermus silvanus
Methylobacterium durans
Methylobacterium organophilum
Methylobacterium oryzae
Methylobacterium radiodurans
Methylobacterium radiotolerans
Methylobacterium sp.
Methylobacterium tardum
Micrococcus luteus
Modestobacter sp.
Moraxella catarrhalis
Moraxella osloensis
Neisseria canis
Neisseria shayeganii
Neisseria sicca
Neisseria weaveri
Nocardioides aquaticus
Nocardioides cynanchi
Nocardioides okcheonensis
Paracoccus sp.
Prevotella histicola
Roseococcus microcysteis
Roseomonas haemaphysalidis
Roseomonas sp.
Skermanella mucosa
Sphingomonas aerolata
Streptococcus cristatus
Streptococcus gwangjuense
Streptococcus parasanguinis
Thermus scotoductus
Thermus sp.
Xanthomonas campestris

## Sheet: TS7
Table S7. Abundances of bacterial families in the anal gland and perianal region of domestic cats.
Metagenomic reads were trimmed, filtered of host DNA, and interleaved prior to classifying taxonomically
with Kraken2/Braken.
Family	ASW11	ASW15	ASW16	ASW19	ASW20	ASW22	ASW29	ASW2	ASW31	ASW35	ASW37	ASW38	ASW3	ASW45	ASW47	ASW49	ASW50	ASW51	ASW54	ASW56	ASW59	ASW62	ASW64	ASW65	ASW66	ASW67	ASW68	ASW69	ASW73	ASW74	ASW7
Eubacteriales XIII	1624	821	0	199	2238	4280	1236	677	4959	5125	3889	197	320	265	307	328	5768	59	203	52	999	2043	771	4400	895	369	3516	1321	0	1608	3051
Clostridiaceae	105736	22561	63	9308	15640	11754	4546	16797	141273	148895	36983	3499	6813	6649	10145	3146	100855	1434	10535	2248	8434	39329	29252	120048	16177	8327	24487	55452	64	31051	13348
Peptostreptococcaceae	23863	8493	15	2706	3901	4385	3065	3580	43194	29096	32168	1636	2957	3889	29419	3503	20999	807	2229	503	2613	12423	5862	33554	4766	1661	37506	146211	36	12401	5031
Lachnospiraceae	14567	20367	25	1825	13204	12631	18459	2823	33724	28719	119448	7570	5517	3682	103193	4837	16255	1558	2324	681	21738	8729	92424	62477	54612	1776	19522	389791	151	28830	36869
Oscillospiraceae	8588	10240	0	2887	9212	12929	20788	1736	11587	11353	31631	17169	2381	1152	11404	2481	31937	856	3050	658	13664	9804	6246	12430	14583	919	21489	11781	66	30240	31954
Vallitaleaceae	1246	139	0	86	150	192	66	118	742	887	384	36	54	36	41	29	615	0	206	27	81	257	160	953	123	77	269	252	0	237	171
Eubacteriaceae	1344	481	0	169	572	496	1022	332	5956	2062	1993	254	187	113	1445	343	1541	25	266	37	577	668	990	2329	479	140	2932	2862	0	13363	1927
Desulfitobacteriaceae	703	204	0	85	162	198	180	96	893	1264	417	49	61	61	106	53	991	15	114	19	111	342	156	1076	216	65	1436	365	0	276	145
Peptococcaceae	383	85	0	97	52	121	142	59	342	636	270	0	38	18	70	41	705	0	91	70	60	300	76	565	148	14	788	242	0	117	150
Syntrophomonadaceae	213	81	0	80	54	87	74	29	339	425	69	15	16	11	22	27	389	0	37	0	27	146	71	349	76	37	175	62	0	127	38
Heliobacteriaceae	209	12	0	56	30	154	43	19	76	92	103	23	16	0	19	16	352	0	38	0	20	299	90	83	27	0	98	34	0	44	102
Proteinivoraceae	184	65	0	26	57	57	10	28	426	453	103	11	26	12	0	10	357	0	29	0	18	119	45	335	82	14	97	77	0	69	16
Thermincolaceae	150	0	0	0	0	16	15	0	15	36	19	0	0	0	0	11	23	0	12	0	0	0	0	20	25	0	30	0	0	13	0
Desulfallaceae	56	0	0	37	0	53	47	0	18	0	26	0	0	0	15	13	16	0	14	0	10	0	0	19	11	0	86	12	0	14	20
Symbiobacteriaceae	39	17	0	48	0	20	124	0	82	12	16	16	0	0	0	0	71	0	78	46	0	69	0	0	0	46	38	0	0	70	35
Thermoanaerobacterales III	2426	793	0	313	599	491	149	431	4286	5092	1020	88	262	264	83	111	3814	47	388	70	225	1234	416	4349	448	254	778	640	0	1103	359
Thermoanaerobacteraceae	1395	332	0	169	260	412	167	205	2510	2160	528	89	116	116	83	70	1755	30	266	49	97	672	244	1777	234	196	793	294	0	492	274
Thermodesulfobiaceae	19	0	0	0	0	11	0	0	12	0	13	0	0	0	10	0	28	0	0	0	0	0	0	15	125	0	59	17	0	20	0
Halanaerobiaceae	841	198	0	71	147	101	40	125	1095	1270	247	38	67	48	24	50	1013	12	164	17	62	332	113	1143	153	68	275	160	0	288	108
Halobacteroidaceae	636	134	0	53	122	41	24	40	775	1172	198	0	38	47	18	0	635	14	39	10	27	218	92	749	28	40	152	126	0	179	19
Tepidanaerobacteraceae	620	85	0	51	42	70	33	93	613	642	128	17	23	27	20	13	566	0	70	0	30	250	77	450	42	50	194	84	0	179	90
Natranaerobiaceae	166	0	0	0	0	11	0	0	0	21	15	0	0	0	0	10	20	0	23	0	0	0	10	37	25	0	46	11	0	0	0
Natranaerofabaceae	163	54	0	22	41	29	11	40	186	227	65	0	11	0	0	0	203	0	28	0	13	82	34	264	54	35	62	51	0	66	29
Koleobacteraceae	73	17	0	18	10	52	18	0	13	30	29	0	0	0	0	0	41	0	24	0	0	31	14	18	11	0	82	58639	0	0	60
Peptoniphilaceae	374311	72541	249	36712	131483	137568	7148	57083	473696	588612	87168	110990	34571	31239	2489	14519	385136	4647	154493	97826	23694	151561	134345	369510	186210	36128	19153	37159	213	103612	48443
Tissierellaceae	6775	1384	0	510	1101	684	135	685	7936	12558	1546	152	373	454	73	160	7218	81	775	158	304	2332	653	7970	744	447	16393	915	0	1750	438
Thermohalobacteraceae	1135	6361	0	75	2930	2922	40	108	52012	80605	8237	24	1701	1076	0	27	149642	0	5105	31	1078	114822	3641	23355	23131	2552	431	128	0	218	108
Gottschalkiaceae	131039	252	0	83	228	104	775	96	1523	1837	300	1440	83	80	13	1167	1337	15	92	1250	57	422	111	1553	148	64	2105	201	0	252	1198
Streptococcaceae	149759	110520	97	12383	20282	21316	7594	38506	197276	225528	34844	7302	9778	8439	1875	7491	109008	1436	13955	6699	6677	40994	16928	216703	23651	11997	27086	18981	970	50679	19356
Lactobacillaceae	10900	593077	11	1210	2145	2286	1129	1534	8875	12772	1058385	3314	1548	4395	186723	495	9324	1889630	1399	423	22175	4094	211127	9827	2346	1111	2847	2152	1065	3547	1824
Carnobacteriaceae	13599	766	0	1701	1004	1280	287	2580	6567	9921	1713	715	614	334	124	247	9167	62	1200	640	443	2822	1273	8467	2983	997	1212	1067	85	2023	451
Aerococcaceae	8868	1452	0	601	616	1426	362	1231	11771	9621	1689	861	346	159	60	604	10307	27	55355	349	330	4475	946	4576	980	845	227	939	26	2599	926
Enterococcaceae	6972	1301	0	681	2990	11164	4673	863	9059	8013	5879	344	455	520	748	375	5750	134	1992	4189	668	3242	5145	7873	1235	456	3778	2387	15	1932	169611
Bacillaceae	21279	5785	16	2368	4522	3446	2580	3276	29842	35611	9636	998	1770	1806	1874	1095	27017	655	3121	814	2053	9877	5475	31674	4392	2253	10856	7276	127	8092	3623
Staphylococcaceae	7904	72643	30	1026	1378	1466	1072	2187	16079	17127	2856	443	1724	599	424	412	7696	352	1935	363	1072	3952	2072	10085	1424	915	2707	1826	138	3535	1556
Paenibacillaceae	13171	2211	0	1046	1421	2642	2866	2866	15770	17018	5591	1121	1004	1158	1326	974	17244	243	6864	678	1203	6814	1959	23521	1567	3112	7192	3732	11	3882	3231
Planococcaceae	2179	400	0	215	766	604	217	336	1998	2966	1614	93	156	131	214	111	2074	52	375	100	199	989	1066	2220	331	181	3547	1317	15	729	476
Listeriaceae	1113	415	0	215	287	312	153	185	2046	2857	583	357	138	120	206	151	2042	69	194	38	129	632	332	2031	409	171	526	403	0	644	313
Alicyclobacillaceae	264	105	0	64	68	176	126	96	445	631	134	31	34	33	38	11	430	44	65	22	35	226	74	459	28	54	248	70	0	90	85
Thermoactinomycetaceae	62	13	0	14	13	61	55	39	28	82	67	21	0	0	33	0	212	0	37	52	16	163	54	41	141	41	140	58	0	85	77
Erysipelotrichaceae	8161	1926	0	665	1415	1407	3093	2131	15796	8106	7775	746	748	511	6502	1328	18589	112	902	225	1189	5478	11093	9632	2692	1475	3119	29250	0	3889	4335
Turicibacteraceae	53	630	0	23	121	99	103	26	351	7778	242	12	32	20	80	19	6475	0	66	0	83	3486	197	189	458	19	492	406	0	330	91
Selenomonadaceae	1441	10357	0	199	3471	312	1527	357	1544	1309	5058	151	90	101	52592	485	1365	23	205	133	131	2158	320	3112	125	213	1413	21428	10	514	517
Sporomusaceae	231	45	0	38	45	76	82	58	121	180	103	18	18	0	23	19	428	0	41	10	31	157	55	270	58	22	2007	116	0	61	72
Veillonellaceae	1233	38000	0	99	4017	158	4753	447	10066	1618	18922	125	149	178	116	144	1873	89	169	33	173	2704	735	3101	2390	87	889	653	81	4910	297
Acidaminococcaceae	1026	42	0	158	173	353	1331	220	820	364	6223	42	32	0	121	83	534	0	195	0	72	349	189	707	119	152	259	501	0	105	247
Corynebacteriaceae	457035	322	227	3359	90241	908813	1946745	839614	5428	179384	991	3434030	394	7435	306	1220	199944	2397	21781	366021	583	225041	61299	6483	2111316	2952403	6394	16488	2097	565630	224010
Mycobacteriaceae	9432	628	11	1140	268	1741	24377	2169	1939	1380	593	7049	200	352	367	272	5926	841	20923	8304	225	6348	746	387	1762	12434	3558	595	132	13453	10244
Nocardiaceae	6875	303	13	628	161	1331	12789	1686	1077	1238	325	5171	81	210	216	177	4027	1433	14176	5995	123	4571	419	232	1014	10195	1716	355	117	9300	6060
Gordoniaceae	3054	84	0	283	45	301	4948	372	256	571	107	1329	29	78	69	47	1685	150	4984	2321	34	1717	150	64	286	2889	484	140	33	3646	2389
Dietziaceae	3998	59	0	122	0	172	3576	307	144	219	38	928	17	59	38	16	1976	104	2613	3748	13	2078	80	39	135	2231	244	101	32	3507	1482
Tsukamurellaceae	841	33	0	77	0	79	1751	173	72	50	30	438	0	17	13	24	512	30	1683	712	0	581	33	17	89	1115	74	33	0	1332	970
Lawsonellaceae	959	0	0	45244	63	61	47621	31919	82	3669	11260	95	10129	1713	0	5473	409	675	55881	772	13128	868	27	0	268340	187536	336838	3879	240	94010	19268
Segniliparaceae	111	0	0	14	0	24	149	0	0	18	11	31	0	0	0	0	46	20	140	278	0	80	0	0	0	69	50	23	0	258	104
Microbacteriaceae	6386	846	30	3543	396	5194	12766	4559	2852	1245	917	12862	308	631	619	860	5433	1146	92733	5464	363	5574	1536	622	820	13353	2667	657	354	11015	38401
Micrococcaceae	6245	372	355	2699	411	3566	16587	2988	1622	1430	714	8443	282	485	392	586	4774	629	38151	4917	315	4605	753	646	788	11186	2278	554	561	10297	30083
Brevibacteriaceae	1100	50	0	587	92	635	2267	733	259	138	117	1608	38	87	51	106	1091	210	9334	1043	54	1161	131	106	34	2415	278	84	36	2110	5595
Cellulomonadaceae	1016	131	0	898	51	1074	2597	926	814	188	127	3617	77	144	154	169	986	255	20231	980	61	1105	304	88	268	3343	467	136	81	2371	10974
Dermabacteraceae	928	89	0	641	92	810	3976	1506	494	285	102	2666	57	110	88	175	878	134	32406	677	49	864	210	120	148	4127	432	98	29	1719	8443
Ornithinimicrobiaceae	627	79	0	277	63	375	1027	270	185	106	43	736	20	51	25	62	491	283	5954	569	16	421	90	34	67	1094	189	70	52	1178	2969
Intrasporangiaceae	580	48	0	196	24	383	799	159	115	33	41	663	21	36	28	58	417	374	10480	537	26	436	72	29	19	915	185	56	42	931	2746
Promicromonosporaceae	430	64	0	350	30	461	1035	360	217	50	61	692	37	80	55	88	289	112	9395	394	41	260	105	55	41	1214	178	63	14	921	4943
Bogoriellaceae	352	24	0	691	24	821	1348	162	92	56	30	525	63	94	26	123	333	60	5477	274	42	246	47	45	118	708	125	76	15	1103	8979
Dermacoccaceae	366	23	0	281	36	157	1408	123	155	67	23	436	19	20	28	50	314	160	4778	269	0	355	40	14	12	1027	104	23	15	700	1456
Ruaniaceae	234	39	0	210	24	279	664	273	71	41	19	557	19	26	28	43	179	47	2206	150	14	168	85	18	21	641	69	37	0	402	2624
Kytococcaceae	200	23	0	0	0	29	241	28	59	0	0	43	0	0	0	0	77	18	2733	225	0	139	0	0	0	141	0	0	0	154	370
Dermatophilaceae	214	28	0	75	21	138	222	37	51	65	23	85	0	0	0	18	114	96	707	124	12	135	15	68	12	165	57	16	0	182	1154
Sanguibacteraceae	78	25	0	62	0	108	264	165	50	34	26	571	0	0	0	15	96	18	3258	55	0	34	11	0	0	199	33	0	0	161	1005
Jonesiaceae	57	0	0	16	0	0	92	10	0	23	0	81	0	0	0	0	33	0	28	44	0	29	0	29	21	102	30	0	0	103	72
Beutenbergiaceae	107	37	0	425	27	301	441	117	63	94	29	1426	36	41	30	70	144	95	4218	67	0	79	94	0	15	1176	64	52	0	392	4050
Actinomycetaceae	13104	538	0	24016	17993	117613	38636	172361	19416	1530	1924	89577	1923	4011	398	4994	14609	906	40637	11954	1414	11778	9268	4833	6678	36568	4017	2552	489	38209	321576
Propionibacteriaceae	8069	315	177	1228	183	1748	4084	2475	1364	680	377	7506	131	229	177	974	5672	1008	405888	7926	455	6304	459	439	571	7836	893	498	1626	12616	14013
Nocardioidaceae	2262	363	19	1001	136	1735	4861	1577	1125	311	299	3412	87	167	255	266	1849	641	49157	1819	110	1785	494	112	240	4369	917	179	381	3464	10073
Kribbellaceae	47	0	0	34	0	57	148	42	24	11	14	115	0	0	0	0	15	17	2254	45	0	0	14	0	0	139	51	0	11	81	477
Streptomycetaceae	8655	1608	19	3079	576	5109	18711	7383	4558	1876	1622	20331	400	669	1195	723	7570	2550	77925	7274	498	7808	2500	617	1016	21985	4379	816	269	13561	28449
Bifidobacteriaceae	7555	6863	0	940	1772	1320	3432	1141	5054	2741	3672	7503	274	353	641371	649	7030	134	3216	6445	429	7870	438875	3725	510	5428	1495	1062	33	12735	8766
Pseudonocardiaceae	4057	511	19	705	179	1275	7115	1981	1522	610	358	6336	85	210	279	179	2777	726	25413	3523	131	2914	563	139	254	7130	1277	278	99	6110	7019
Micromonosporaceae	1797	418	0	504	130	900	3017	1256	1081	323	283	4089	88	156	278	151	1590	588	17611	1627	85	1629	569	125	349	4059	992	153	94	2932	5016
Nocardiopsaceae	375	48	0	108	27	362	1002	310	285	90	80	944	23	38	44	22	539	65	2902	310	24	662	175	26	26	1020	164	42	11	608	1426
Thermomonosporaceae	367	66	0	155	35	213	633	331	231	78	53	820	18	26	51	31	329	124	4201	341	21	325	138	27	30	990	165	21	11	591	1429
Streptosporangiaceae	209	114	0	169	17	301	456	283	333	53	68	639	20	36	50	34	170	84	3742	170	14	158	167	25	39	682	200	29	0	416	2436
Geodermatophilaceae	284	45	0	34	0	146	544	140	161	41	39	393	0	11	17	16	208	64	1795	223	0	207	33	0	19	693	135	14	109	398	390
Jiangellaceae	256	17	0	28	0	51	139	57	18	13	18	226	0	0	0	0	188	31	1925	195	0	183	23	10	0	318	80	10	0	356	471
Candidatus Nanopelagicaceae	228	41	0	26	38	39	103	25	222	225	73	13	15	0	13	16	166	0	33	12	16	68	38	287	43	47	49	53	0	107	61
Catenulisporaceae	170	0	0	44	0	48	97	19	12	13	0	47	0	0	0	0	105	16	684	124	0	93	0	0	0	152	17	11	0	302	462
Nakamurellaceae	167	20	0	77	10	45	342	62	37	46	21	144	0	0	14	0	122	26	832	146	0	96	33	0	23	294	46	19	0	300	190
Frankiaceae	150	79	0	61	12	155	650	130	178	37	32	419	12	25	31	19	217	68	1995	181	15	252	71	0	65	301	107	23	12	360	636
Actinopolysporaceae	120	0	0	10	0	11	17	51	0	17	0	23	0	0	0	0	49	0	150	82	0	55	0	0	0	127	18	10	0	172	136
Glycomycetaceae	115	0	0	24	0	23	202	11	35	0	10	48	0	0	0	0	72	0	243	73	0	72	0	10	0	129	25	13	0	120	228
Sporichthyaceae	145	0	0	0	0	17	88	0	0	0	0	41	0	0	0	0	83	0	377	132	0	104	0	0	0	153	0	0	0	245	377
Kineosporiaceae	46	0	0	28	0	99	242	83	30	0	12	173	0	10	0	0	32	18	603	26	0	34	14	0	0	107	15	0	0	77	299
Jatrophihabitantaceae	19	0	0	29	0	33	85	0	0	11	0	17	0	0	10	0	14	0	498	11	0	10	0	10	0	27	10	0	0	46	226
Eggerthellaceae	632	3616	0	187	3823	374	2517	4107	10876	363	2620	3275	159	689	2992	580	1322	160	606	598	678	1077	10002	392	704	695	38121	1296	13	741	41098
Coriobacteriaceae	240	20664	0	596	11825	65	3798	5576	74135	731	29254	6217	2341	2760	135339	2217	4428	756	259	110	4830	3505	416224	4869	73	136	5883	30324	32	2799	1835
Atopobiaceae	82	4786	0	279	520	402	3258	1934	19720	329	5327	726	100	682	4823	160	1772	149	657	45	286	1098	10177	465	27	390	9237	670	12	294	751
Euzebyaceae	388	68	0	32	59	30	54	32	432	490	102	0	27	40	0	0	326	15	163	30	12	90	16	469	22	41	28	29	0	88	367
Egicoccaceae	14	0	0	0	0	0	29	0	17	0	0	18	0	0	12	0	0	0	88	14	0	0	10	0	0	29	0	0	0	14	85
Rubrobacteraceae	95	26	0	66	16	103	94	147	62	37	27	377	0	0	25	18	148	24	603	72	0	180	55	0	0	344	125	0	0	58	250
Baekduiaceae	71	22	0	0	0	0	32	25	49	0	0	34	0	0	0	0	14	17	481	0	0	0	11	0	0	29	41	0	0	360838	53
Conexibacteraceae	89	21	0	13	0	48	54	122	49	0	32	630	0	0	14	0	73	35	1115	135	0	82	41	0	0	361	59	0	0	180	194
Miltoncostaeaceae	17	14	0	44	0	33	107	21	87	0	13	141	0	0	25	0	28	22	514	16	0	23	38	0	0	182	44	0	0	30	93
Iamiaceae	101	27	0	83	17	44	285	36	100	10	29	105	0	0	22	13	112	45	1333	96	0	94	49	17	15	156	91	10	15	203	454
Mycoplasmataceae	3054	395	0	174	349	400	207	275	2392	2736	818	74	169	139	108	127	1816	77	377	72	189	687	532	2980	731	326	649	539	0	629	296
Spiroplasmataceae	806	270	0	99	209	191	84	143	1469	1919	413	34	73	100	60	58	1237	33	153	36	89	395	229	1532	238	87	343	304	0	312	117
Entomoplasmataceae	529	117	0	42	98	100	34	52	674	777	172	21	40	49	31	17	600	11	51	0	34	192	131	635	76	46	123	144	0	169	24
Acholeplasmataceae	1073	257	0	94	209	77	62	110	1466	1807	361	34	100	112	34	32	1321	26	105	18	77	410	217	1618	254	79	232	192	0	321	64
Metamycoplasmataceae	501	142	0	52	101	63	21	53	788	923	170	13	40	37	20	28	967	0	72	13	37	249	66	828	160	38	132	136	0	175	19
Mycoplasmoidaceae	310	26	0	0	15	96	0	0	117	131	37	0	14	0	0	14	151	0	46	0	0	84	42	151	35	32	50	72	0	86	37
Nostocaceae	487	159	0	89	141	286	136	140	780	1002	246	44	62	69	82	51	648	19	106	24	65	291	113	883	208	57	246	170	26	254	170
Calotrichaceae	209	53	0	39	49	79	38	42	288	270	102	12	16	18	29	28	165	11	62	22	41	75	61	556	95	32	114	83	0	116	76
Rivulariaceae	64	0	0	0	0	0	0	0	33	40	10	0	0	0	0	0	22	0	13	0	0	0	0	63	0	0	32	11	0	0	0
Hapalosiphonaceae	70	0	0	25	0	17	0	11	48	82	17	0	0	0	14	12	61	0	0	0	0	12	0	77	35	0	0	17	0	22	0
Aphanizomenonaceae	43	13	0	0	41	47	12	0	45	81	86	0	21	0	15	16	152	0	76	0	25	24	70	76	29	0	92	117	0	23	31
Tolypothrichaceae	18	0	0	48	12	0	33	0	0	0	0	0	0	0	0	0	16	25	0	0	0	0	0	0	0	0	15	0	0	0	19
Prochlorococcaceae	496	130	0	29	94	19	36	45	446	586	174	31	47	59	20	34	612	98	128	19	42	175	74	455	79	99	105	76	0	105	57
Synechococcaceae	135	67	0	153	60	355	447	232	237	263	139	94	31	24	60	49	786	21	317	62	58	647	134	172	78	172	628	71	0	151	336
Aphanothecaceae	106	62	0	66	81	43	37	18	338	403	75	0	31	28	20	18	300	32	16	0	19	126	48	320	97	19	79	69	0	74	29
Geminocystaceae	85	0	0	0	0	0	0	0	0	0	10	0	0	0	0	0	0	0	0	0	0	0	25	12	16	0	0	11	0	0	0
Chroococcaceae	77	27	0	18	23	34	41	39	144	81	56	0	0	12	0	16	119	0	28	0	29	90	29	95	37	14	232	38	0	39	30
Microcystaceae	51	0	0	0	0	0	0	16	28	54	20	0	0	0	0	0	48	0	0	0	0	25	0	42	0	0	132	18	0	0	0
Microcoleaceae	117	42	0	30	16	15	20	21	98	161	48	0	0	0	16	10	147	0	48	15	13	58	16	135	71	15	94	36	0	45	0
Oscillatoriaceae	46	22	0	0	19	0	30	20	72	92	60	0	0	0	12	0	147	0	0	0	13	108	33	94	17	12	87	19	0	15	27
Coleofasciculaceae	35	0	0	17	0	11	29	0	0	0	0	0	0	0	0	0	0	0	0	31	0	0	0	0	18	32	29	0	0	45	0
Leptolyngbyaceae	126	29	0	16	30	25	90	25	132	121	69	0	0	10	11	0	149	18	0	0	27	45	32	174	30	20	120	44	0	30	48
Pseudanabaenaceae	24	0	0	50	0	0	11	0	23	47	15	0	0	0	0	0	27	0	0	0	0	15	0	64	0	21	46	0	0	13	0
Thermostichaceae	205	36	0	0	24	0	0	0	196	258	54	0	12	0	0	0	155	0	0	0	0	68	16	239	14	0	0	0	0	16	0
Dermocarpellaceae	129	23	0	0	20	12	0	14	105	161	27	0	0	0	0	0	96	0	0	0	0	35	14	148	73	0	17	28	0	28	0
Chroococcidiopsidaceae	19	52	0	43	39	32	0	23	276	395	53	0	0	32	0	0	243	0	0	0	0	74	29	269	34	18	19	31	0	52	0
Deinococcaceae	428	77	0	155	49	145	644	239	327	118	107	284	22	30	70	43	641	1545	698	235	23	652	124	91	52	541	396	60	24	500	248
Thermaceae	84	14	0	30	22	168	100	169	116	138	106	184	10	0	31	10	491	13	197	85	0	386	50	19	22	110	217	17	183	128	181
Trueperaceae	241	0	0	0	0	156	0	41	0	0	0	0	0	0	0	0	82	0	146	10	0	123	21	0	0	17	11	0	0	0	13
Chloroflexaceae	62	10	0	0	0	15	10	0	0	28	0	0	0	0	0	0	64	0	0	52	0	66	0	0	0	34	46	0	0	83	0
Roseiflexaceae	10	0	0	48	0	65	66	63	64	0	0	13	0	0	0	0	22	0	0	0	0	22	12	0	0	0	52	0	0	19	25
Caldilineaceae	56	0	0	0	0	0	10	0	0	0	0	10	0	0	0	0	45	0	0	53	0	37	0	0	0	42	42	0	0	78	0
Ardenticatenaceae	14	0	0	0	0	0	0	10	36	25	13	0	0	0	0	0	61	0	31	0	0	38	0	0	0	17	44	0	0	37	0
Enterobacteriaceae	3876	86413	12	5026	12894	1648	93665	2346	33476	3441	10142	2446	198240	514	4113	486	5526	328	5759	3484	23679	27090	208906	39385	172560	2480	317683	17258	241	3452	1939
Erwiniaceae	2053	397	0	478	397	320	629	292	2114	2347	696	91	206	166	148	147	2087	72	321	304	294	868	361	1975	277	318	1419	375	29	729	374
Morganellaceae	1071	246	0	2621958	29380	1164	276	215	1217	1375	656	103	212	100	102	242	1339	47	258	2234634	1321	472	272	1933	221	256	1566	358	0	567	329
Yersiniaceae	788	168	0	527	152	299	616	203	790	493	400	410	107	54	111	85	1010	71	435	551	288	554	220	644	232	456	1957	197	16	422	294
Pectobacteriaceae	215	88	0	192	41	197	216	134	205	179	198	65	47	17	62	36	333	46	198	150	100	320	146	205	84	190	850	126	0	163	147
Hafniaceae	111	21	0	55	0	25	102	42	111	54	48	27	14	0	16	0	81	0	184	57	23	76	39	54	28	65	326	32	0	160	66
Bruguierivoracaceae	61	0	0	47	0	125	24	0	54	45	20	16	12	0	0	0	138	0	0	73	0	131	22	0	49	30	85	13	0	110	186
Budviciaceae	47	0	0	20	13	12	23	0	61	44	39	0	11	0	0	0	55	0	0	41	35	33	13	58	0	18	144	25	0	42	23
Pseudomonadaceae	2573	685	49	1052	449	3494	7416	2175	2948	1205	1341	3030	224	268	781	437	4095	1345	6347	6674	714	3657	1372	993	3337	4891	7063	504	343	3510	7472
Marinobacteraceae	32	11	0	15	17	130	196	22	24	494	59	23	0	12	45	16	202	28	102	29	30	185	63	353	22	36	872	49	0	42	118
Shewanellaceae	909	226	0	341	188	211	611	309	1193	1390	473	114	133	104	138	108	1348	62	198	161	271	737	313	1275	304	312	1587	260	0	560	326
Alteromonadaceae	495	92	0	140	70	256	157	147	423	494	263	45	48	36	50	95	481	14	60	37	130	296	155	449	96	65	634	117	0	181	92
Psychromonadaceae	334	90	0	25	59	13	0	25	413	457	103	0	29	18	0	0	317	0	18	0	23	119	32	352	0	27	17	52	0	95	15
Pseudoalteromonadaceae	181	62	0	59	48	95	120	99	322	244	264	32	77	30	47	85	448	27	104	35	254	421	253	451	103	50	916	151	0	171	131
Colwelliaceae	164	29	0	82	30	46	63	19	82	112	74	0	27	0	19	42	113	0	59	14	81	48	78	182	115	18	485	40	0	45	37
Ferrimonadaceae	46	12	0	26	0	0	45	13	11	0	18	0	0	0	0	0	49	0	0	58	0	47	18	0	0	50	20	0	0	68	0
Idiomarinaceae	19	0	0	40	12	0	43	0	15	47	19	0	0	0	0	0	12	0	0	13	0	11	17	17	12	0	188	15	0	0	0
Moritellaceae	16	0	0	0	0	11	13	34	14	0	29	0	13	0	0	23	12	0	11	0	67	0	19	30	36	0	46	10	0	0	32
Vibrionaceae	1913	364	0	450	356	617	690	440	1386	1806	910	254	283	133	187	238	1849	72	300	512	808	956	669	1852	272	326	2585	528	19	840	590
Pasteurellaceae	1824	431	0	382	310	410	5892	386	3165	2702	4908	234	2578	139	123	2120	1867	48	327	130	11641	912	537	10023	313	209	14713	512	105	725	298
Francisellaceae	1104	214	0	74	131	161	60	103	914	1365	267	16	64	60	44	49	795	17	124	100	66	291	144	1051	79	70	240	215	0	235	65
Piscirickettsiaceae	322	45	0	17	40	81	59	89	270	301	130	11	23	15	11	23	255	0	94	33	45	188	47	261	49	24	842	64	0	48	60
Thiotrichaceae	48	24	0	13	19	223	154	20	128	138	42	11	11	13	0	13	140	0	0	28	0	48	29	132	12	21	487	21	0	71	63
Legionellaceae	1007	202	0	88	159	111	76	152	1232	1239	291	26	64	61	42	56	965	31	157	24	79	330	127	1146	158	72	816	183	0	258	102
Coxiellaceae	133	19	0	11	17	89	13	70	91	103	80	0	15	0	0	27	222	0	0	0	102	805	44	156	0	0	611	13	0	19	57
Xanthomonadaceae	889	350	14	437	143	1122	2815	1053	1211	201	400	1786	69	123	286	101	1629	646	3937	667	125	1713	535	96	257	1874	2032	152	216	1193	2444
Rhodanobacteraceae	194	63	0	156	38	714	834	283	181	50	114	328	21	33	62	31	699	124	1231	295	46	844	148	28	57	297	537	38	13	338	760
Halomonadaceae	483	172	0	273	123	1833	875	268	702	557	280	354	44	74	117	66	1101	163	1101	328	89	845	203	483	240	693	1836	143	19	811	760
Oceanospirillaceae	287	88	0	116	82	156	372	75	439	452	177	33	43	38	49	39	503	48	102	52	64	210	99	470	67	104	642	121	0	165	75
Alcanivoracaceae	48	22	0	0	0	0	85	0	56	50	30	0	0	0	17	0	37	10	104	0	0	25	13	36	16	18	140	0	0	24	39
Oleiphilaceae	37	10	0	42	0	0	31	0	40	43	14	0	0	0	0	0	26	0	0	0	0	0	0	51	10	0	16	0	0	0	0
Zooshikellaceae	15	0	0	0	0	14	0	0	18	27	0	0	0	0	0	0	19	0	0	0	0	16	13	27	0	0	52	0	0	0	0
Moraxellaceae	873	459	58	241	438	478	626	416	4464	3002	913	106	228	175	218	238	2692	346	377	150	464	969	470	2659	393	444	4742	662	279	715	435
Chromatiaceae	318	55	0	38	52	247	206	110	330	357	109	250	39	31	57	13	411	48	263	41	48	260	75	213	94	398	387	58	0	120	244
Ectothiorhodospiraceae	105	50	0	105	36	194	874	124	219	74	77	87	10	0	59	14	259	36	664	88	23	249	47	65	51	195	481	28	0	123	317
Wenzhouxiangellaceae	54	0	0	0	0	0	68	20	18	0	0	0	0	0	0	0	21	0	28	0	0	28	12	0	0	57	63	0	0	0	26
Thioalkalibacteraceae	31	0	0	0	0	0	0	55	0	10	0	27	0	0	0	0	129	0	102	0	0	271	17	0	0	26	109	0	0	37	0
Thioalkalispiraceae	27	0	0	0	0	0	50	0	10	0	0	0	0	0	0	0	30	0	108	26	0	35	0	0	0	24	15	0	0	63	0
Aeromonadaceae	608	92	0	404	79	758	1301	508	448	289	272	410	39	35	119	87	866	67	955	205	88	621	156	137	697	556	1274	93	24	679	940
Microbulbiferaceae	137	20	0	61	23	98	207	156	44	34	55	27	19	0	26	14	232	0	185	129	14	218	40	154	16	119	332	43	0	168	130
Spongiibacteraceae	129	0	0	0	0	41	27	61	0	11	15	0	0	0	0	0	21	0	0	0	0	12	12	0	19	0	290	10	0	0	47
Cellvibrionaceae	56	11	0	20	11	120	334	14	25	75	42	11	18	14	26	19	42	13	24	28	19	39	22	98	46	51	1117	47	0	58	34
Halieaceae	10	14	0	52	0	182	63	83	25	26	10	30	0	0	49	0	187	0	0	10	0	195	24	0	0	26	51	0	0	20	21
Orbaceae	647	55	0	21	32	71	40	66	490	242	141	0	70	12	12	45	143	0	82	53	134	66	41	255	0	39	282	51	0	49	58
Methylococcaceae	184	122	0	105	84	145	239	213	189	232	108	40	21	44	92	39	204	51	420	43	27	132	111	170	94	179	1316	47	0	139	173
Cardiobacteriaceae	123	0	0	15	11	0	51	11	18	0	39	0	0	0	0	0	0	0	38	0	0	11	0	0	13	0	331	0	0	0	15
Sinobacteraceae	59	0	0	0	0	134	41	94	0	0	0	37	0	0	10	0	61	11	48	76	0	68	37	0	0	35	87	0	0	65	80
Steroidobacteraceae	25	0	0	18	0	18	29	0	0	0	13	0	0	0	0	0	74	0	0	28	0	14	0	0	0	15	95	0	0	42	152
Acidiferrobacteraceae	37	0	0	0	0	136	32	56	16	0	22	30	11	0	20	0	100	0	50	39	0	93	18	0	14	35	245	0	0	50	196
Arcobacteraceae	3590	1057	0	348	742	443	178	480	5254	6598	1283	121	294	310	203	185	4670	77	498	91	285	1552	640	5349	573	363	792	948	0	1243	317
Campylobacteraceae	3330	1013	0	425	958	704	68887	600	5384	7151	1788	400	5312	770	48569	960	5234	1605	852	132	18280	2536	61073	102174	1430	335	17954	99405	30	1813	4965
Thiovulaceae	805	193	0	106	150	165	53	128	1089	1205	297	45	51	63	62	36	874	21	101	18	60	351	126	1078	90	108	208	193	0	297	126
Sulfurospirillaceae	541	77	0	35	70	83	20	86	439	580	98	0	28	42	31	10	568	17	28	14	23	251	60	486	25	21	110	79	0	88	41
Helicobacteraceae	450	112	0	100	127	300	96	500	540	5344	185	45	13158	22336	113792	14137	717	44930	633	183	51575	419	6277	630	179	91	3284	361093	13	912	347
Sulfurovaceae	16	12	0	67	12	29	195	0	12	20	38	0	0	0	12	0	120	0	0	0	11	100	19	35	54	0	49	44	0	10	16
Nitratiruptoraceae	424	125	0	32	113	36	16	35	753	916	156	10	55	33	39	0	624	0	19	12	31	191	52	662	33	14	60	72	0	104	10
Nautiliaceae	287	73	0	22	72	16	0	39	628	603	159	0	21	40	22	11	455	0	18	0	20	152	50	502	74	15	38	67	0	89	0
Archangiaceae	184	43	0	96	23	109	386	80	134	59	59	127	0	23	49	20	258	48	876	172	12	244	69	0	21	222	135	22	0	405	492
Myxococcaceae	142	61	0	180	42	124	399	163	203	38	79	134	0	11	35	27	177	85	1082	128	27	152	83	0	29	264	323	29	0	217	518
Anaeromyxobacteraceae	14	52	0	131	35	363	212	314	192	57	38	252	26	25	32	28	458	46	756	0	31	470	79	24	43	396	199	24	0	55	553
Polyangiaceae	130	67	0	52	16	95	160	134	236	37	66	365	14	15	51	17	138	90	1695	99	25	181	72	29	44	294	255	34	0	216	510
Sandaracinaceae	74	14	0	0	0	140	36	164	19	13	30	146	0	0	16	0	124	24	508	0	11	202	100	0	16	215	55	10	0	96	108
Kofleriaceae	12	0	0	0	0	84	0	28	33	20	0	57	0	0	0	0	38	17	256	13	0	27	16	0	0	125	41	0	0	16	0
Geobacteraceae	262	97	0	280	71	819	601	441	251	169	169	95	26	37	106	39	1174	45	346	215	57	1246	166	57	132	212	588	72	0	338	428
Desulfuromonadaceae	33	21	0	162	36	267	299	84	105	34	61	18	0	13	26	24	103	12	51	21	0	90	54	19	54	33	218	10	0	48	73
Syntrophotaleaceae	25	0	0	0	0	63	19	14	0	0	23	11	0	0	11	0	31	0	0	0	0	24	0	15	0	13	156	0	0	23	0
Desulfovibrionaceae	226	60	0	239	183	543	4487	571	912	315	1658	150	713	37	227	1818	980	54	614	114	4616	986	163	93	6077	242	4923	133	10	272	685
Desulfohalobiaceae	17	12	0	0	0	16	0	16	41	45	0	0	0	0	0	0	76	0	0	0	0	55	0	37	10	0	32	0	0	14	0
Desulfobulbaceae	100	31	0	30	26	11	63	23	134	146	60	0	10	0	0	22	163	0	51	0	0	95	25	100	93	0	645	25	0	24	147
Desulfobacteraceae	86	70	0	198	82	274	317	141	341	399	205	87	29	18	61	42	569	12	36	0	37	323	84	303	224	76	508	97	0	100	246
Desulfocapsaceae	25	0	0	0	0	40	23	83	16	73	34	12	0	0	12	0	117	0	15	0	0	25	0	16	25	0	134	16	0	0	45
Desulfarculaceae	95	0	0	0	0	0	0	0	0	12	0	38	0	0	0	0	45	0	122	22	0	26	0	0	0	54	49	0	0	29	0
Candidatus Desulfofervidaceae	67	16	0	0	13	13	0	0	67	124	13	0	0	0	0	0	71	0	0	0	0	34	0	85	20	0	0	22	0	0	0
Syntrophaceae	50	0	0	64	12	0	24	13	38	71	21	0	0	0	11	0	68	0	0	0	0	30	0	46	23	0	72	21	0	0	15
Syntrophobacteraceae	21	0	0	10	12	103	16	0	17	0	19	12	0	0	12	0	38	14	60	17	0	27	18	0	12	19	106	0	0	24	35
Rhizobiaceae	1160	292	27	1086	294	1345	2640	879	813	544	663	987	100	98	421	163	2248	2068	2826	840	140	2156	567	605	314	1497	2076	345	91	1466	3120
Nitrobacteraceae	848	304	60	378	160	598	1487	752	1078	243	705	791	46	77	279	84	854	2102	2601	349	276	943	417	231	206	851	1155	155	479	879	1536
Phyllobacteriaceae	563	190	0	165	106	540	1093	493	548	128	270	551	31	56	242	62	707	726	1910	250	80	642	245	134	185	545	1174	105	40	519	1279
Methylobacteriaceae	382	149	276	161	74	551	673	479	553	343	160	644	67	41	88	43	778	42648	2296	252	71	736	247	307	117	576	527	52	179	591	1135
Hyphomicrobiaceae	123	31	0	32	26	96	255	67	107	151	102	235	12	16	35	14	231	189	582	73	17	159	44	65	31	128	120	34	13	66	311
Bartonellaceae	115	30	0	92	29	112	56	53	183	180	87	24	16	10	26	35	127	0	119	0	26	105	72	258	27	26	275	72	0	64	54
Methylocystaceae	113	16	0	93	14	90	219	49	75	10	30	64	0	10	12	12	196	122	318	92	11	101	25	20	20	129	181	11	0	148	214
Devosiaceae	100	43	0	50	32	138	295	56	138	75	81	64	12	17	40	18	132	151	215	82	21	129	50	46	81	215	180	31	16	196	476
Brucellaceae	180	30	0	25	15	38	87	22	188	111	72	17	0	14	32	0	345	58	56	51	22	355	30	135	19	73	198	32	0	127	112
Xanthobacteraceae	65	64	0	67	0	82	432	110	156	87	60	106	11	14	46	18	189	544	698	55	0	220	52	18	84	276	252	29	16	102	349
Aurantimonadaceae	58	54	0	78	28	566	331	366	76	53	58	273	14	18	34	24	497	270	382	89	10	756	114	38	22	154	369	27	13	111	351
Pleomorphomonadaceae	42	0	0	0	0	0	27	0	32	0	0	0	0	0	0	0	13	21	0	65	0	27	0	0	0	29	0	0	0	50	13
Boseaceae	38	20	0	21	11	50	211	83	75	18	35	78	0	0	14	0	39	488	692	33	10	59	34	24	20	191	105	0	18	62	223
Phreatobacteraceae	38	0	0	0	0	0	267	14	22	16	29	49	0	0	16	0	78	131	280	48	0	42	43	0	0	54	93	0	0	141	18
Stappiaceae	53	27	0	48	19	32	526	42	104	71	88	56	0	0	45	14	103	125	249	0	24	52	43	30	82	33	305	34	0	30	102
Parvibaculaceae	36	0	0	51	14	0	22	0	37	0	18	0	0	0	12	0	19	47	144	31	0	29	24	0	0	44	63	11	0	47	14
Breoghaniaceae	26	0	0	0	0	0	0	0	0	0	0	10	0	0	0	0	0	23	69	0	0	0	0	0	0	22	142	0	0	0	22
Amorphaceae	20	0	0	0	0	0	0	16	32	0	0	22	0	0	0	0	44	28	94	72	0	54	0	0	0	55	17	0	0	77	10
Beijerinckiaceae	18	0	0	76	13	128	91	105	0	11	21	13	0	0	0	0	140	78	71	19	0	156	21	0	0	29	53	10	0	51	291
Chelatococcaceae	13	0	0	49	0	0	46	30	22	0	32	50	0	0	0	0	0	114	189	14	0	0	22	0	22	28	34	0	0	14	62
Blastochloridaceae	11	0	0	0	0	0	100	24	0	0	0	0	0	0	0	0	10	67	60	0	0	10	0	0	0	22	24	0	0	26	164
Anaplasmataceae	938	106	0	51	70	121	51	78	456	528	134	25	44	28	21	30	409	14	72	75	54	185	90	521	110	70	264	106	0	187	73
Rickettsiaceae	363	71	0	35	80	78	28	40	422	481	116	15	24	42	20	36	330	0	56	12	25	107	67	567	29	26	186	73	0	82	46
Sphingomonadaceae	863	344	103	656	233	1385	2479	982	1114	361	583	1365	109	108	358	146	2007	34301	5308	514	163	2129	568	224	417	1700	1933	196	304	1317	2617
Erythrobacteraceae	117	66	10	145	50	386	326	302	330	108	111	104	16	31	60	35	503	883	765	80	61	597	85	64	143	192	629	45	25	219	831
Sphingosinicellaceae	12	23	0	31	13	69	46	53	106	11	16	23	0	0	0	0	17	275	364	0	0	19	27	0	0	27	61	0	0	17	241
Rhodobacteraceae	452	219	12	284	134	695	1634	630	809	399	360	914	48	80	217	82	890	719	2491	238	59	782	316	261	206	942	1087	126	161	546	1196
Roseobacteraceae	238	171	0	303	100	628	1355	529	576	144	250	701	38	42	194	61	727	326	1306	197	77	720	345	152	235	469	1421	125	27	431	1264
Pelagibacteraceae	592	79	0	26	47	75	30	51	347	522	138	10	0	23	12	36	333	0	79	0	23	118	47	442	41	38	131	76	0	104	72
Acetobacteraceae	278	143	0	221	83	276	823	235	352	440	256	220	46	41	135	62	667	957	1043	276	67	658	220	193	222	605	764	104	168	482	934
Azospirillaceae	102	97	0	102	45	309	400	482	276	73	129	836	31	30	81	20	463	447	1179	76	41	467	188	32	107	636	552	44	70	252	866
Rhodospirillaceae	98	64	0	61	30	138	181	229	306	42	85	197	16	18	45	11	263	193	448	155	20	273	69	27	63	284	242	36	0	144	585
Thalassobaculaceae	59	0	0	16	0	0	26	0	11	0	0	11	0	0	0	0	39	0	0	48	0	46	0	0	0	56	46	0	0	92	90
Caulobacteraceae	255	128	37	276	75	282	778	489	306	81	146	535	17	44	98	35	611	817	1610	182	44	648	205	65	100	602	630	73	75	416	488
Holosporaceae	47	10	0	0	0	0	0	0	81	43	10	0	0	0	0	0	31	0	0	0	0	13	0	79	0	10	23	16	0	15	12
Candidatus Paracaedibacteraceae	31	14	0	16	0	16	0	15	34	39	10	0	0	0	0	0	33	0	0	0	0	26	20	38	0	0	0	18	0	30	12
Sneathiellaceae	21	0	0	0	0	10	0	0	0	0	0	0	0	0	0	0	0	0	0	14	0	0	0	0	0	14	37	0	0	36	0
Burkholderiaceae	1479	649	0	995	411	1618	4068	1516	2201	953	1036	2879	153	226	798	264	2547	1211	7882	750	224	2109	1292	827	638	2319	5284	531	103	1760	4742
Comamonadaceae	1117	431	89	491	292	1456	2966	1643	1807	782	976	2208	112	176	717	186	2137	2562	5098	687	186	1470	1152	551	382	2073	4909	384	248	1515	3031
Alcaligenaceae	827	255	0	234	155	1609	1634	793	1010	569	444	1028	70	104	466	70	1342	457	3130	390	93	1054	404	408	413	1225	2820	171	67	953	2342
Oxalobacteraceae	576	288	0	268	171	378	1499	479	837	272	496	1051	47	99	283	83	1020	638	3131	337	67	963	551	197	277	1279	3491	196	102	764	1229
Sutterellaceae	36	17	0	163	398	46	381	30	41	42	1437	316	28	25	1825	101	47	18	128	19	75	117	2472	200	231	60	245	584	0	172	113
Neisseriaceae	585	130	0	289	159	153	787	281	608	849	329	215	81	453	96	71	935	124	404	289	119	639	186	553	210	356	379041	167	336	380	227
Chromobacteriaceae	441	66	0	121	80	213	642	129	315	470	211	183	27	42	97	42	419	90	314	140	49	320	188	312	124	255	4085	69	0	271	329
Casimicrobiaceae	46	0	0	0	0	0	87	0	49	0	0	0	0	0	0	0	0	0	0	0	0	0	0	0	0	0	274	0	0	0	0
Methylophilaceae	182	15	0	23	14	120	42	44	45	56	60	0	13	0	26	17	146	0	113	0	19	147	50	77	36	20	1018	67	0	30	32
Sterolibacteriaceae	225	0	0	0	0	25	58	0	65	0	45	46	0	0	28	0	113	21	125	166	0	157	50	0	18	166	273	0	0	276	162
Gallionellaceae	22	10	0	38	13	28	79	16	27	23	29	21	0	0	21	0	22	0	24	0	0	21	26	14	32	12	701	10	0	0	10
Nitrosomonadaceae	23	0	0	0	10	17	37	0	34	88	35	0	0	0	15	13	158	0	27	0	14	111	21	40	40	10	671	24	0	24	47
Sulfuricellaceae	14	17	0	0	0	0	31	25	22	0	40	16	0	0	16	0	18	0	84	0	0	11	19	0	37	15	562	21	0	0	49
Zoogloeaceae	280	74	0	42	49	165	246	205	214	59	153	250	0	31	118	34	512	109	925	159	24	523	142	37	75	304	617	73	0	444	311
Azonexaceae	30	15	0	75	21	37	146	116	71	13	97	29	0	0	19	0	115	17	209	28	0	199	39	0	61	31	270	15	0	48	21
Rhodocyclaceae	24	49	0	32	22	29	115	67	214	40	66	79	0	10	50	13	213	50	575	23	18	197	82	0	38	101	663	26	0	31	57
Silvanigrellaceae	280	0	0	0	0	10	0	0	283	61	38	0	0	0	0	0	63	0	10	13	0	33	22	42	17	0	58	26	0	11	14
Bdellovibrionaceae	216	49	0	14	36	14	17	20	266	355	89	0	13	19	0	0	200	0	12	0	18	66	32	301	13	0	84	53	0	59	31
Halobacteriovoraceae	157	49	0	12	31	39	11	24	240	260	63	0	12	14	13	0	193	0	37	0	13	34	30	255	168	0	0	50	0	48	23
Bacteriovoracaceae	35	14	0	12	0	21	19	14	49	50	17	0	0	0	28	0	41	0	14	0	0	23	12	87	0	11	58	25	0	35	0
Acidithiobacillaceae	97	0	0	37	12	22	65	0	15	19	16	0	0	0	16	0	35	0	14	0	0	18	0	0	0	19	71	0	0	16	99
Mariprofundaceae	13	0	0	0	0	0	19	0	0	0	0	0	0	0	0	0	0	0	0	0	0	16	0	10	0	0	23	0	0	0	0
Fusobacteriaceae	17460	4739	0	1457	3270	1841	3605	2379	27543	17472	5570	608	1431	3044	901	6922	12094	594	1338	312	3374	4343	6231	19052	2396	814	39398	35558	54	4614	2378
Leptotrichiaceae	5795	1362	0	409	1210	456	783	902	8586	8892	2428	122	413	433	158	207	8275	88	345	133	470	2515	907	7909	808	447	1469	1625	88	1482	538
Flavobacteriaceae	9026	2357	0	1815	1863	3681	3005	2415	10831	14324	4813	523	858	786	534	1210	11551	479	1381	387	978	6685	2090	12596	2138	904	8054	2554	256	2930	1971
Weeksellaceae	4465	787	11	3211	925	1654	1466	2147	4519	4551	2016	194	307	269	208	833	4695	191	477	227	396	2555	717	4077	764	232	3745	1089	82	1115	1183
Blattabacteriaceae	725	300	0	150	223	187	83	256	1659	2089	461	54	107	101	38	56	1557	19	126	42	92	816	190	1778	205	100	378	229	0	383	105
Crocinitomicaceae	116	0	0	0	24	32	47	21	56	56	23	0	0	0	0	0	46	0	0	0	0	68	14	72	0	0	64	38	0	13	19
Bacteroidaceae	1266	20142	0	5387	19514	135110	185048	2554	58465	10673	223976	47145	44642	36959	88292	73857	5570	9503	4765	665600	288687	15126	211691	163703	350849	159557	257957	173534	809	923665	1866367
Prevotellaceae	944	765	0	5722	23835	7548	7454	4457	702	864	5389	363	450	169	281	1862	8292	66	213	449	920	11839	894	2260	743	342	12765	553	98	1836	3304
Odoribacteraceae	302	57	0	379	21062	327	819	122	423	241	14822	89	81	104	84	2215	377	17	230	472	620	287	198	283	1018	56	2121	97	13	382	1679
Paludibacteraceae	150	0	0	0	0	10	39	0	18	0	83	0	0	0	0	0	0	0	0	0	0	0	0	29	0	0	351	0	0	0	13
Tannerellaceae	121	2130	0	2587	11870	31076	47333	1757	6574	227	15195	6252	1184	2106	6346	3971	4261	794	319	1587	3760	7072	1462	2321	86548	307	18099	7659	107	44021	64585
Dysgonomonadaceae	60	53	0	555	129	640	551	343	199	151	345	28	44	22	23	73	819	0	14	19	41	960	83	157	35	18	1681	48	0	36	235
Muribaculaceae	22	71	0	1115	179	1757	1032	766	59	63	310	283	63	36	30	128	1775	14	30	36	105	2211	242	86	100	49	1220	39	0	102	768
Rikenellaceae	18	147	0	2366	2567	4583	14333	2938	2333	135	13833	11901	963	768	131	982	6009	175	287	1377	2581	7317	792	327	6904	331	6629	78	19	784	4481
Marinilabiliaceae	398	83	0	89	90	142	95	62	492	639	182	0	32	37	13	32	511	0	23	0	33	223	43	407	49	15	175	31	0	91	33
Prolixibacteraceae	81	35	0	27	21	36	97	23	144	110	123	15	11	0	12	28	90	0	13	0	30	60	42	192	88	16	405	53	0	59	25
Marinifilaceae	24	22	0	0	22	0	11	0	59	62	54	0	0	0	0	0	46	0	15	0	15	28	0	90	0	0	40	14	0	0	0
Cyclobacteriaceae	342	61	0	258	88	710	432	239	133	246	200	32	39	21	37	59	519	0	63	16	69	496	152	191	117	26	653	114	0	56	194
Hymenobacteraceae	312	183	0	1639	331	1345	2559	842	732	782	478	404	82	85	92	208	1960	922	504	229	108	1974	278	478	173	391	1189	106	77	364	875
Flammeovirgaceae	253	40	0	16	30	86	51	38	168	185	105	0	14	0	11	39	146	0	50	13	17	62	27	257	21	29	303	79	0	109	40
Cytophagaceae	219	65	0	261	53	325	682	193	88	132	213	79	20	20	42	60	464	207	35	21	57	531	97	163	75	43	602	79	13	82	135
Spirosomaceae	198	55	0	376	78	351	416	421	91	154	181	61	26	12	28	74	563	23	80	57	40	549	46	208	73	96	706	70	0	155	134
Fulvivirgaceae	193	13	0	161	31	206	173	120	348	35	80	23	28	0	16	52	334	0	11	32	17	192	46	130	0	30	200	38	0	32	120
Marivirgaceae	59	43	0	121	47	0	0	122	231	304	84	0	32	12	0	0	449	0	16	0	27	415	29	310	16	18	0	43	0	53	42
Bernardetiaceae	16	15	0	0	20	15	11	10	66	64	27	0	0	0	0	0	40	0	12	0	0	18	0	142	0	0	53	0	0	12	0
Sphingobacteriaceae	761	317	0	429	325	1151	999	530	1021	1279	1072	128	150	82	138	227	1978	46	124	63	239	1443	392	1316	318	115	2622	427	29	389	292
Chitinophagaceae	481	175	0	441	189	671	609	583	626	805	485	319	56	51	80	103	1394	24	83	51	92	1216	224	731	131	76	1433	187	0	232	257
Chlorobiaceae	62	37	0	119	33	150	151	88	81	19	52	16	0	13	12	18	324	0	47	47	23	421	62	25	32	34	356	25	0	76	233
Ignavibacteriaceae	38	26	0	10	30	10	0	11	155	186	39	0	0	0	0	0	152	0	0	0	0	32	12	157	0	0	32	20	0	30	14
Gemmatimonadaceae	16	19	0	126	19	65	185	36	76	27	17	60	0	0	0	14	85	20	273	0	0	118	0	15	20	73	60	12	0	32	166
Treponemataceae	2096	389	0	464	426	385	761	399	1868	2817	950	97	177	102	180	161	2407	25	157	90	231	1026	373	1940	269	191	3682	659	27	573	556
Borreliaceae	779	99	0	126	62	126	86	69	475	502	160	29	43	35	12	33	371	0	82	25	41	180	104	572	47	58	190	135	0	181	96
Sphaerochaetaceae	51	18	0	25	0	15	48	24	142	49	35	0	0	0	29	11	96	0	50	0	0	52	26	122	0	0	43	43	0	25	21
Spirochaetaceae	43	16	0	181	29	52	181	46	74	85	53	17	15	11	0	27	313	0	64	0	17	276	57	87	21	14	120	57	0	38	41
Brachyspiraceae	1231	307	0	93	288	154	49	166	1745	2213	383	36	93	113	51	59	1472	15	104	33	77	437	238	1793	154	85	422	303	0	380	83
Leptospiraceae	96	58	0	38	51	112	66	63	272	248	119	15	21	25	23	27	426	13	36	0	50	321	58	323	58	21	134	91	0	69	82
Petrotogaceae	1581	281	0	69	241	97	35	116	1518	1908	450	28	87	104	10	31	1359	13	86	40	70	414	110	1540	132	64	97	161	0	287	38
Fervidobacteriaceae	1127	246	0	107	230	72	36	110	1292	1905	336	15	78	106	31	28	1242	24	116	38	61	351	136	1552	118	51	85	210	0	269	65
Thermotogaceae	15	33	0	17	40	62	18	51	204	279	67	0	13	11	10	0	231	0	23	0	20	106	25	252	35	0	104	71	0	70	57
Mesoaciditogaceae	500	46	0	17	49	0	0	40	273	363	68	0	16	32	0	0	259	0	10	0	0	74	29	253	0	11	0	41	0	42	0
Kosmotogaceae	424	107	0	41	101	52	24	24	626	778	149	0	37	37	0	0	590	0	20	18	25	219	61	534	30	18	75	58	0	97	17
Hydrogenothermaceae	747	76	0	23	72	17	0	47	538	550	111	0	25	37	0	0	425	0	29	16	13	122	37	511	44	16	33	51	0	108	0
Aquificaceae	17	48	0	17	43	54	42	61	243	273	48	15	18	19	0	18	228	0	17	0	12	69	21	204	54	15	61	46	0	62	33
Desulfurobacteriaceae	72	15	0	0	21	20	0	0	113	114	50	0	0	0	0	0	99	0	0	0	10	35	15	95	29	0	17	18	0	14	0
Planctomycetaceae	145	37	0	228	58	333	342	175	84	145	92	89	17	20	49	33	424	45	210	69	36	416	135	85	41	83	404	66	0	164	169
Pirellulaceae	58	39	0	136	43	98	459	40	61	36	58	44	21	0	33	26	272	17	36	30	23	318	38	17	29	43	193	27	0	49	102
Gemmataceae	59	23	0	67	30	57	162	149	44	0	35	248	0	0	29	14	54	64	409	45	0	64	20	15	17	115	119	11	0	63	92
Isosphaeraceae	50	36	0	145	19	86	150	107	85	34	26	114	13	16	26	16	253	29	264	45	13	309	38	0	20	125	80	13	0	131	300
Sedimentisphaeraceae	22	43	0	14	31	0	29	25	197	218	55	0	11	11	0	0	144	0	0	0	0	48	22	201	0	0	43	40	0	38	0
Candidatus Uabimicrobiaceae	18	0	0	0	0	0	0	12	27	24	16	0	0	0	0	0	35	0	0	0	0	19	0	45	0	0	19	13	0	14	11
Parachlamydiaceae	130	20	0	45	28	0	29	10	169	172	42	0	0	0	0	0	113	0	0	0	0	42	13	206	0	0	21	32	0	16	0
Simkaniaceae	13	0	0	0	0	45	0	18	17	14	0	0	0	0	0	0	51	0	0	0	0	57	0	16	0	0	27	0	0	18	23
Chlamydiaceae	11	24	0	17	17	111	27	34	57	87	33	0	0	0	0	0	59	28	22	0	13	20	21	113	11	0	58	23	0	13	53
Verrucomicrobiaceae	42	10	0	231	27	382	250	98	32	19	34	29	12	0	24	22	307	0	139	0	28	389	45	22	11	41	103	11	0	66	120
Akkermansiaceae	38	58	0	34	49	32	177	48	23	291	95	17	12	24	16	13	358	0	10	0	27	173	42	30	30	59	271	79	0	108	275
Opitutaceae	47	10	0	48	10	89	156	84	70	0	22	63	0	0	13	13	125	18	187	26	13	153	34	15	45	70	204	20	0	78	163
Tichowtungiaceae	25	0	0	0	0	0	0	18	11	0	0	0	0	0	0	0	43	0	0	14	0	56	0	0	0	0	0	0	0	11	0
Flexistipitaceae	249	44	0	10	27	0	0	16	201	274	46	0	0	14	0	0	175	0	0	0	0	37	14	213	0	0	30	42	0	47	0
Mucispirillaceae	104	17	0	19	0	30	16	15	62	61	18	0	0	0	0	0	72	0	28	0	0	38	12	77	0	0	27	24	0	51	31
Deferribacteraceae	97	13	0	16	10	38	0	15	104	131	41	0	0	0	0	0	67	0	16	0	0	37	16	175	0	0	32	12	0	0	0
Calditerrivibrionaceae	41	45	0	0	35	0	0	11	0	302	65	0	0	14	0	0	189	0	34	0	0	52	13	268	0	12	0	0	0	0	0
Geovibrionaceae	13	0	0	0	0	36	0	54	29	21	19	0	0	0	0	0	92	0	0	0	0	104	11	33	16	0	37	16	0	0	25
Dictyoglomaceae	320	27	0	12	32	54	0	15	137	218	56	0	18	10	0	0	163	0	24	0	29	43	34	195	43	0	88	39	0	31	0
Thermodesulfobacteriaceae	314	84	0	62	63	75	43	49	509	544	84	14	23	13	20	28	421	0	51	15	32	150	44	308	74	42	120	96	0	172	125
Dissulfurispiraceae	114	0	0	0	0	21	0	0	0	0	18	0	0	0	0	0	13	0	10	0	0	24	0	20	39	0	12	0	0	0	0
Thermodesulfovibrionaceae	30	24	0	15	23	17	0	0	164	169	28	0	0	14	0	0	97	0	0	0	0	35	18	146	14	0	77	29	0	14	0
Synergistaceae	138	88	0	203	97	310	217	140	521	570	181	39	36	35	47	31	719	10	245	19	32	496	89	421	75	46	10233	71	0	89	195
Acidobacteriaceae	68	21	0	93	31	479	159	200	100	80	68	42	13	0	21	16	356	16	292	55	23	324	37	48	33	77	177	19	99	118	225
Bryobacteraceae	24	0	0	0	0	16	14	13	0	10	0	18	0	0	0	0	83	0	0	16	0	56	0	0	0	51	16	0	0	37	43
Acanthopleuribacteraceae	18	0	0	0	0	0	0	0	20	0	10	0	0	0	0	0	0	0	64	17	0	0	0	10	0	11	12	0	0	0	0
Candidatus Babeliaceae	24	0	0	0	0	0	0	0	20	27	0	0	0	0	0	0	25	0	0	0	0	0	0	53	0	0	0	0	0	0	0
Candidatus Chromulinivoraceae	14	0	0	0	0	0	0	0	0	0	0	0	0	0	0	0	0	0	0	0	0	0	0	0	0	0	0	0	0	0	0
Candidatus Absconditicoccaceae	37	52	0	18	30	13	0	21	253	325	37	0	19	21	0	0	248	0	0	0	0	72	24	216	20	0	11	38	0	62	15
Candidatus Nanosynbacteraceae	16	0	0	0	0	0	0	0	30	0	0	0	0	0	0	0	13	0	0	0	0	0	0	0	0	0	80	0	0	0	14
Elusimicrobiaceae	52	33	0	11	22	0	0	11	129	177	30	0	0	11	0	0	117	0	0	0	0	37	0	105	0	0	79	11	0	24	0
Endomicrobiaceae	26	0	0	0	12	22	0	0	35	22	21	0	0	0	0	0	21	0	0	0	0	12	14	52	58	0	50	19	0	11	14
Atribacteraceae	21	0	0	0	14	14	0	0	90	31	15	0	0	0	0	0	27	0	0	0	0	12	10	69	35	0	0	0	0	25	19
Haloarculaceae	381	38	0	130	30	119	303	101	149	30	49	378	15	18	31	21	268	61	1242	334	18	257	88	18	40	646	231	29	11	561	490
Halobacteriaceae	94	40	0	107	27	48	176	236	126	96	50	574	10	19	25	20	164	48	1242	68	12	123	76	53	47	608	157	21	0	204	371
Halorubraceae	126	34	0	31	0	206	185	175	164	123	48	216	0	13	26	15	333	47	871	126	12	396	53	40	0	322	131	21	0	313	295
Haloferacaceae	95	22	0	59	20	29	128	35	85	20	20	100	0	0	26	13	67	27	1024	45	0	60	36	18	22	142	72	21	0	108	223
Natrialbaceae	154	49	0	128	22	270	364	355	238	73	67	821	26	16	65	20	387	64	1491	182	25	436	137	35	42	849	215	32	0	238	717
Methanosarcinaceae	361	82	0	58	81	66	46	58	604	444	167	26	31	29	28	32	355	12	80	22	48	200	67	494	82	29	129	133	0	88	91
Methanotrichaceae	107	0	0	0	0	0	0	0	0	0	12	0	0	0	0	0	0	0	0	0	0	0	0	0	0	0	11	0	0	0	0
Methanomicrobiaceae	45	0	0	0	0	49	20	0	29	28	20	15	0	0	0	0	60	137	43	0	0	51	20	53	0	20	39	27	0	46	73
Methanospirillaceae	14	0	0	0	0	0	0	0	11	0	0	0	0	0	0	0	17	0	0	0	0	11	0	23	0	0	0	0	0	0	10
Methanocellaceae	21	0	0	48	28	0	30	0	0	0	0	0	0	0	0	0	0	0	30	0	0	0	0	0	0	0	0	0	0	0	0
Methanobacteriaceae	818	95	0	27	72	72	41	67	358	476	143	34	34	32	27	32	327	10	55	91	44	130	117	482	162	34	143	183	0	101	64
Methanococcaceae	345	75	0	41	59	44	12	36	515	523	114	0	23	36	0	11	375	0	82	14	26	117	55	488	45	15	95	52	0	98	0
Methanocaldococcaceae	229	63	0	21	51	52	14	36	411	376	70	0	26	20	0	0	372	0	37	0	0	146	32	492	71	15	81	79	0	122	42
Thermococcaceae	101	24	0	31	18	45	36	30	65	75	49	0	14	0	13	17	115	0	51	24	23	109	38	61	56	28	87	28	0	97	138
Archaeoglobaceae	18	0	0	0	19	87	0	51	27	32	12	0	0	0	0	0	111	0	0	0	0	127	15	50	0	0	16	0	0	0	33
Sulfolobaceae	302	159	0	62	126	75	34	72	818	1187	183	15	49	65	22	20	770	10	52	0	48	263	88	1143	57	41	186	110	0	177	56
Thermoproteaceae	204	34	0	0	29	10	0	28	207	304	39	0	13	15	0	0	190	0	10	15	10	43	21	173	16	15	0	20	0	38	19
Fervidicoccaceae	26	0	0	0	0	0	0	0	41	0	0	0	0	0	0	0	0	0	0	0	0	0	0	0	0	0	17	0	0	0	0
Thermofilaceae	25	0	0	0	0	0	0	0	0	10	0	0	0	0	0	0	10	0	0	0	0	15	0	0	16	0	0	0	0	0	0
Desulfurococcaceae	21	0	0	0	0	0	0	0	10	14	0	0	0	0	0	0	0	0	47	0	0	0	0	0	0	0	0	0	0	0	0
Nitrosopumilaceae	421	111	0	42	80	0	0	60	767	1133	194	0	29	66	0	18	662	23	45	12	26	159	55	584	124	20	68	100	0	112	17
Nitrososphaeraceae	123	49	0	0	46	0	0	12	111	174	35	0	0	12	0	0	101	0	34	10	0	79	18	177	28	13	84	43	0	52	0
Herelleviridae	280	45	0	14	0	22	0	0	68	473	18	0	0	0	0	0	37	0	10	16	0	29	0	197	58	131	0	0	0	20	0
Siphoviridae	84	334	0	11	23	0	22	10	107	159	32	10	16	11	0	0	91	15	0	10	0	46	77	154	14	55	0	142	0	50	49
Myoviridae	81	547	0	0	0	0	0	0	35	152	787	0	0	0	0	0	152	4120	0	0	0	0	14	70	0	0	0	10	0	0	0
Phycodnaviridae	142	10	0	0	45	11	0	10	0	26	26	0	0	0	0	0	11	24	0	0	0	0	15	18	0	0	0	0	0	0	0
Mimiviridae	93	22	0	0	14	0	0	0	69	89	20	0	0	0	0	0	37	0	0	0	0	29	0	119	0	0	16	39	0	22	0
Poxviridae	273	16	0	0	0	0	37	10	86	130	12	0	0	0	0	0	65	0	0	0	0	32	0	149	30	0	0	12	0	13	0
Coronaviridae	26	0	0	0	0	0	0	0	25	0	0	0	0	0	0	0	13	0	0	18	0	23	0	28	0	0	0	0	0	33	0
Baculoviridae	95	15	0	0	0	0	0	0	45	18	0	0	0	0	0	0	31	0	0	18	0	10	12	49	0	26	10	10	0	44	0
Bacillales X.	0	15	0	0	0	60	24	39	16	0	0	0	0	0	0	0	23	0	33	0	0	30	0	0	0	10	18	0	0	0	21
Clostridiales XVII	0	36	0	25	0	13	552	73	225	34	49	33	0	0	21	0	356	0	106	17	0	132	27	0	11	56	107	0	0	17	50
Christensenellaceae	0	26	0	0	70	203	87	121	68	0	235	37	0	0	82	26	120	0	93	0	39	116	78	68	102	0	402	156	0	58	210
Zhaonellaceae	0	14	0	0	14	56	0	0	80	101	36	0	0	0	0	0	96	0	27	0	0	19	16	52	10	0	21	16	0	16	13
Actinopolymorphaceae	0	11	0	16	0	52	31	24	19	0	0	33	0	0	0	0	65	0	535	0	0	97	0	0	0	47	15	0	0	14	156
Scytonemataceae	0	23	0	0	0	32	0	12	298	52	32	0	0	0	0	0	58	0	0	0	0	18	0	51	37	0	73	12	0	22	0
Gomontiellaceae	0	59	0	24	64	0	0	23	402	556	56	0	0	33	0	0	328	0	0	0	0	110	32	465	17	0	16	32	0	70	0
Immundisolibacteraceae	0	21	0	0	0	0	0	0	19	0	0	0	0	0	0	0	0	0	144	0	0	0	13	0	0	0	15	0	0	0	0
Vulgatibacteraceae	0	20	0	0	0	10	61	48	52	15	0	0	0	0	0	0	57	0	103	0	0	33	10	0	0	0	33	0	0	0	63
Kaistiaceae	0	10	0	0	0	104	0	23	0	0	10	0	0	0	0	0	40	34	108	0	0	59	29	0	0	0	11	0	0	0	20
Terasakiellaceae	0	32	0	0	16	0	0	0	93	108	20	0	0	0	0	0	69	0	0	0	0	20	0	70	0	0	0	0	0	13	0
Caedimonadaceae	0	12	0	0	0	0	0	0	41	88	0	0	0	0	0	0	0	0	0	0	0	0	0	0	0	0	0	0	0	0	0
Maricaulaceae	0	14	0	14	0	0	118	0	41	12	54	0	0	0	20	11	26	21	167	0	10	0	13	17	11	10	108	0	0	12	19
Usitatibacteraceae	0	11	0	0	13	33	26	18	42	63	23	18	0	0	12	0	49	11	126	0	0	32	32	48	0	11	182	0	0	16	90
Barnesiellaceae	0	87	0	592	191	764	675	359	386	362	780	428	44	27	44	88	951	13	12	112	127	497	36	294	1064	39	1200	52	0	147	407
Porphyromonadaceae	0	23	0	23122	96529	31470	21762	12526	193	315	256	890	27892	515	23	3984	31140	71	177	48	18075	41822	2658	49	84	645	296384	22	468	63	5594
Fibrobacteraceae	0	21	0	0	0	0	21	11	40	0	0	0	0	0	0	0	10	0	0	0	0	0	0	11	0	0	67	0	0	0	0
Lacipirellulaceae	0	22	0	18	0	51	214	81	63	11	42	26	0	0	21	0	159	25	227	22	13	196	26	12	0	51	111	13	0	46	192
Phycisphaeraceae	0	17	0	48	10	164	86	42	33	0	0	20	0	0	0	0	82	11	538	0	0	131	32	0	20	103	109	0	0	17	34
Puniceicoccaceae	0	12	0	0	0	10	0	18	0	14	0	0	0	0	0	0	53	0	0	0	0	48	0	0	0	0	57	0	0	0	23
Straboviridae	0	24	0	0	30	0	0	0	40	67	0	0	0	0	0	0	43	0	0	0	0	14	0	64	0	0	12	11	0	21	0
Guelinviridae	0	13	0	0	0	0	0	0	0	0	0	0	0	0	0	0	0	0	0	0	0	0	0	0	0	0	0	0	0	0	0
Retroviridae	0	67	0	0	50	21	0	55	0	0	14	0	61	52	40	63	0	29	10	0	89	64	28	54	0	0	0	40	0	0	0
Endozoicomonadaceae	0	0	0	12	0	15	0	28	0	19	12	0	0	0	0	0	61	0	0	0	0	61	13	0	0	15	168	0	0	20	0
Granulosicoccaceae	0	0	0	20	0	0	20	0	0	0	0	0	0	0	26	0	23	0	0	0	0	0	0	0	0	0	87	0	0	0	0
Celerinatantimonadaceae	0	0	0	62	0	0	0	0	0	0	88	0	0	0	0	0	0	0	0	0	0	0	0	0	0	0	228	0	0	0	0
Lichenihabitantaceae	0	0	0	49	0	0	37	0	31	0	0	0	0	0	0	0	0	89	0	0	0	0	0	0	0	0	11	0	0	0	0
Elioraeaceae	0	0	0	28	0	0	29	0	0	0	0	14	0	0	0	0	0	21	75	0	0	0	0	0	0	0	27	0	0	0	60
Candidatus Midichloriaceae	0	0	0	12	0	0	0	0	169	0	0	0	0	0	0	0	11	0	0	0	0	0	0	0	0	0	0	27	0	19	0
Desulfomicrobiaceae	0	0	0	12	12	0	788	25	15	12	22	0	0	0	15	0	66	0	0	0	0	34	11	0	187	0	33426	0	12	16	78
Microvenatoraceae	0	0	0	74	0	0	42	0	0	0	0	0	0	0	0	0	10	0	0	0	0	0	0	0	0	0	17	0	0	0	0
Bradymonadaceae	0	0	0	34	0	93	95	54	25	18	0	110	0	0	0	0	169	14	247	0	10	228	10	0	0	99	16	0	0	13	35
Hydrogenimonaceae	0	0	0	11	0	0	12	10	0	0	0	0	0	0	0	0	0	0	0	0	0	0	0	0	0	0	0	0	0	0	0
Sporolactobacillaceae	0	0	0	52	0	13	38	0	0	28	0	0	0	0	0	0	0	0	0	0	0	0	0	0	13	0	31	17	0	15	14
Limnochordaceae	0	0	0	62	20	16	42	12	11	21	11	0	0	0	0	0	45	0	0	0	0	23	0	0	0	0	31	0	0	0	0
Demequinaceae	0	0	0	21	0	38	328	20	0	0	0	12	0	0	0	0	30	0	317	0	0	0	0	0	10	20	27	0	0	19	353
Acidimicrobiaceae	0	0	0	19	0	0	10	0	0	0	0	0	0	0	0	0	0	0	104	0	0	0	0	0	0	0	0	0	0	13	0
Acaryochloridaceae	0	0	0	12	0	57	0	56	0	17	0	0	0	0	0	0	101	0	0	0	0	116	0	19	0	0	15	10	0	0	60
Sirenicapillariaceae	0	0	0	19	0	0	21	0	26	40	0	0	0	0	0	0	0	0	0	0	0	0	0	39	0	0	17	0	0	0	0
Salinivirgaceae	0	0	0	40	22	0	56	48	0	0	29	0	0	0	0	12	22	0	0	0	0	0	0	46	0	0	65	0	0	11	19
Schleiferiaceae	0	0	0	49	0	165	44	57	0	0	14	0	0	0	0	23	30	0	0	0	0	54	13	0	0	0	48	0	0	0	39
Rhodothermaceae	0	0	0	170	30	83	289	220	27	0	52	48	0	0	13	26	274	16	156	15	0	334	33	0	21	23	118	16	0	11	91
Haliscomenobacteraceae	0	0	0	19	0	0	40	0	59	11	12	0	0	0	0	0	27	0	0	0	0	23	0	0	16	0	43	0	0	0	0
Chloroherpetonaceae	0	0	0	13	0	0	26	0	0	0	0	0	0	0	0	0	36	0	10	0	0	70	0	0	0	0	10	0	0	0	0
Tepidisphaeraceae	0	0	0	44	0	0	40	11	0	0	0	12	0	0	0	0	23	0	0	0	0	16	0	0	0	12	0	0	0	16	0
Candidatus Brocadiaceae	0	0	0	25	0	10	16	0	27	20	0	0	0	0	0	0	15	0	0	0	0	0	0	114	0	0	17	0	0	0	0
Vicinamibacteraceae	0	0	0	16	0	32	72	107	22	27	0	114	0	0	43	0	35	17	353	0	0	56	25	0	33	122	160	0	0	21	172
Nitrospiraceae	0	0	0	19	0	108	25	28	38	10	0	0	0	0	0	0	178	0	29	0	0	336	29	16	22	112	176	0	0	0	104
Dehalococcoidaceae	0	0	0	0	57	58	137	0	58	790	523	10	44	0	0	11	1639	0	0	0	126	939	71	12	13	11	93	116	0	0	858
Labilitrichaceae	0	0	0	0	11	0	44	10	13	0	0	10	0	0	0	0	0	11	73	0	0	0	0	0	0	0	0	0	0	17	67
Zymomonadaceae	0	0	0	0	13	0	19	0	30	39	13	0	0	0	0	0	28	0	0	0	0	10	0	22	0	0	21	0	0	0	0
Thalassospiraceae	0	0	0	0	12	19	57	10	0	17	29	0	0	0	15	0	14	12	0	0	0	11	29	27	11	10	59	15	0	10	21
Candidatus Deianiraeaceae	0	0	0	0	17	0	0	0	91	84	17	0	0	0	0	0	40	0	0	0	0	0	0	108	0	0	0	0	0	0	0
Papillomaviridae	0	0	0	0	77	0	0	0	0	0	0	0	0	0	0	0	0	0	0	12	0	0	0	0	0	0	0	0	0	0	0
Acidothermaceae	0	0	0	0	0	78	18	44	36	0	0	0	0	0	0	0	79	0	0	0	0	118	0	0	0	12	11	0	0	0	26
Egibacteraceae	0	0	0	0	0	12	0	0	27	0	0	39	0	0	11	0	17	0	240	0	0	14	0	0	0	30	29	0	0	0	55
Thermoanaerobacterales IV	0	0	0	0	0	65	14	21	0	40	42	0	0	0	0	0	89	0	25	0	0	35	0	33	0	0	66	36	0	0	0
Anaerolineaceae	0	0	0	0	0	80	18	0	10	28	17	0	0	0	0	0	94	0	17	0	0	136	20	19	16	0	439	0	0	0	13
Ktedonosporobacteraceae	0	0	0	0	0	22	0	0	23	0	0	0	0	0	0	0	0	0	0	0	0	0	0	0	0	0	0	0	0	0	0
Thermomicrobiaceae	0	0	0	0	0	13	0	0	0	0	0	15	0	0	0	0	0	0	0	0	0	16	0	0	0	10	19	0	0	0	0
Fimbriimonadaceae	0	0	0	0	0	16	25	0	0	0	0	0	0	0	0	0	0	0	0	0	0	0	0	0	0	0	0	0	0	0	0
Tenuifilaceae	0	0	0	0	0	227	46	82	0	0	15	0	0	0	0	0	185	0	0	0	0	233	23	0	0	0	155	0	0	0	37
Mangrovivirgaceae	0	0	0	0	0	18	11	0	58	0	0	0	0	0	0	0	12	0	0	0	0	0	0	10	0	0	40	0	0	0	0
Amoebophilaceae	0	0	0	0	0	17	0	0	0	0	14	0	0	0	0	0	23	0	0	0	0	27	0	0	13	0	32	0	0	0	13
Hahellaceae	0	0	0	0	0	32	40	0	35	0	20	0	0	0	0	0	13	0	0	0	0	0	0	17	0	0	181	10	0	14	185
Succinivibrionaceae	0	0	0	0	0	19	24	0	0	0	58	0	0	0	0	0	597	0	0	0	0	15	308	29	0	0	31	30	0	0	32
Cohaesibacteraceae	0	0	0	0	0	26	0	0	36	34	0	0	0	0	0	0	61	0	0	0	0	30	0	17	0	0	0	0	0	0	0
Emcibacteraceae	0	0	0	0	0	27	0	45	11	0	0	0	0	0	0	0	28	0	0	0	0	27	18	13	0	0	25	0	0	0	15
Parvularculaceae	0	0	0	0	0	13	24	38	36	26	0	0	0	0	0	0	10	0	0	0	0	35	0	0	0	12	30	0	0	0	14
Magnetococcaceae	0	0	0	0	0	12	0	0	0	0	0	0	0	0	0	0	0	0	0	0	0	0	0	0	0	0	17	0	0	0	0
Hyphomonadaceae	0	0	0	0	0	13	22	0	0	20	18	18	0	0	0	0	48	17	30	27	0	41	14	17	0	19	69	0	0	52	19
Candidatus Saccharimonadaceae	0	0	0	0	0	67	0	0	0	0	0	0	0	0	0	0	0	0	0	0	0	0	0	0	0	0	33	0	0	0	0
Calditrichaceae	0	0	0	0	0	44	0	0	0	0	0	0	0	0	0	0	0	0	0	0	0	0	0	0	0	0	11	0	0	0	0
Methanoregulaceae	0	0	0	0	0	14	16	14	0	35	0	0	0	0	0	0	0	0	23	11	0	13	0	44	0	0	0	0	0	0	0
Autographiviridae	0	0	0	0	0	22	0	0	0	0	0	0	0	0	0	0	66	0	0	0	0	10	0	0	0	0	0	0	0	0	0
Ilumatobacteraceae	0	0	0	0	0	0	13	0	11	0	0	0	0	0	0	0	0	0	56	0	0	0	14	0	0	0	13	0	0	0	0
Paraconexibacteraceae	0	0	0	0	0	0	16	13	34	0	15	10	0	0	0	0	10	0	246	0	0	0	0	0	0	57	20	0	0	0	41
Desulfotomaculaceae	0	0	0	0	0	0	21	17	42	137	25	0	0	0	0	0	97	0	0	0	0	24	12	65	0	0	32	17	0	22	0
Merismopediaceae	0	0	0	0	0	0	19	11	17	51	20	0	0	0	0	0	28	0	12	0	0	14	0	19	25	0	38	15	0	12	0
Thermosynechococcaceae	0	0	0	0	0	0	42	0	0	28	0	35	0	0	0	0	17	0	0	0	0	20	0	0	0	29	0	0	0	0	0
Gloeobacteraceae	0	0	0	0	0	0	21	0	27	0	26	49	0	0	0	0	27	0	29	0	0	15	0	0	0	0	38	23	0	0	51
Sphaerobacteraceae	0	0	0	0	0	0	47	0	0	10	0	0	0	0	0	0	0	0	94	0	0	0	0	0	14	10	18	0	0	0	52
Phototrophicaceae	0	0	0	0	0	0	45	0	0	0	0	0	0	0	0	0	10	0	0	0	0	0	0	17	0	0	12	0	0	0	10
Tepidiformaceae	0	0	0	0	0	0	30	0	65	0	0	0	0	0	0	0	0	0	32	0	0	0	0	0	0	0	44	0	0	0	0
Saprospiraceae	0	0	0	0	0	0	10	0	0	0	0	0	0	0	0	0	0	0	10	0	0	0	10	0	37	24	33	0	0	14	0
Melioribacteraceae	0	0	0	0	0	0	12	0	30	27	25	0	0	0	0	0	75	0	11	0	0	0	0	44	42	0	94	10	0	0	0
Saccharospirillaceae	0	0	0	0	0	0	12	44	0	0	18	0	0	0	0	0	76	0	0	38	0	122	16	0	0	35	168	15	0	72	36
Salinisphaeraceae	0	0	0	0	0	0	11	0	0	0	0	0	0	0	11	0	0	0	0	0	0	0	0	0	0	0	17	0	0	0	45
Stellaceae	0	0	0	0	0	0	21	27	60	0	0	0	0	0	0	0	49	29	11	0	0	19	0	0	0	0	16	0	0	0	19
Kordiimonadaceae	0	0	0	0	0	0	26	0	31	37	19	0	0	0	0	0	12	0	10	0	0	0	0	41	0	0	83	21	0	20	13
Thermoguttaceae	0	0	0	0	0	0	16	0	0	0	0	0	0	0	0	0	0	0	14	0	0	0	0	0	0	0	0	0	0	0	12
Methylacidiphilaceae	0	0	0	0	0	0	41	0	0	0	0	0	0	0	0	0	0	0	0	0	0	10	0	14	0	0	0	0	0	0	0
Breznakiellaceae	0	0	0	0	0	0	36	0	36	83	22	0	0	0	17	0	99	0	34	0	0	42	0	43	28	0	57	36	0	0	14
Microviridae	0	0	0	0	0	0	43	0	0	0	0	0	0	0	0	0	0	0	0	0	0	0	0	0	52	0	0	0	0	212	0
Clostridiales XVI	0	0	0	0	0	0	0	127	0	20	17	0	0	0	0	0	41	0	0	0	0	20	12	22	0	0	0	13	0	0	13
Halococcaceae	0	0	0	0	0	0	0	26	0	0	0	0	0	0	0	0	0	0	34	0	0	0	0	0	0	0	0	0	0	0	32
Hyellaceae	0	0	0	0	0	0	0	0	72	83	0	0	0	0	0	0	31	0	0	0	0	0	0	0	0	0	0	0	0	0	0
Kangiellaceae	0	0	0	0	0	0	0	0	11	0	28	0	0	0	0	0	26	0	0	19	12	0	12	12	10	0	167	12	0	19	0
Caldisphaeraceae	0	0	0	0	0	0	0	0	14	11	0	0	0	0	0	0	0	0	0	0	0	0	0	19	0	0	0	0	0	0	0
Cuniculiplasmataceae	0	0	0	0	0	0	0	0	31	38	11	0	0	0	0	0	19	0	0	0	0	0	0	57	0	0	24	14	0	0	0
Candidatus Nanohalobiaceae	0	0	0	0	0	0	0	0	1776	0	0	0	0	0	0	0	0	0	0	0	0	0	0	19	0	0	0	0	0	0	0
Kyanoviridae	0	0	0	0	0	0	0	0	63	31	0	0	0	0	0	0	39	0	0	0	0	0	0	132	0	0	0	0	0	0	0
Ackermannviridae	0	0	0	0	0	0	0	0	60	102	0	0	0	0	0	0	56	0	0	0	0	0	0	31	0	0	0	0	0	0	0
Herpesviridae	0	0	0	0	0	0	0	0	27	0	0	0	0	0	0	0	0	0	26	0	0	0	0	0	0	0	0	0	0	0	11
Thermosediminibacteraceae	0	0	0	0	0	0	0	0	0	30	0	0	0	0	0	0	27	0	0	0	0	12	0	0	13	0	70	0	0	0	0
Desulfosudaceae	0	0	0	0	0	0	0	0	0	32	0	0	0	0	0	0	12	0	56	10	0	0	0	0	29	0	19	0	0	0	15
Bromoviridae	0	0	0	0	0	0	0	0	0	14	0	0	0	0	0	0	0	0	0	0	0	0	0	0	0	0	0	0	0	0	0
Oculatellaceae	0	0	0	0	0	0	0	0	0	0	14	0	0	0	0	0	25	0	11	0	0	0	0	0	0	0	15	0	0	0	0
Halothiobacillaceae	0	0	0	0	0	0	0	0	0	0	10	16	0	0	0	0	221	0	0	0	0	158	0	0	17	0	73	0	0	0	0
Thiobacillaceae	0	0	0	0	0	0	0	0	0	0	12	0	0	0	0	0	75	15	170	0	0	0	11	0	0	0	75	0	0	0	45
Hydrogenophilaceae	0	0	0	0	0	0	0	0	0	0	23	0	0	0	0	0	0	0	0	0	0	0	0	0	0	0	18	0	0	0	0
Thermotomaculaceae	0	0	0	0	0	0	0	0	0	0	19	0	0	0	0	0	23	0	0	0	0	10	18	0	0	0	0	0	0	0	0
Adenoviridae	0	0	0	0	0	0	0	0	0	0	0	50	0	0	0	0	0	0	32	0	0	0	0	0	0	0	0	0	0	0	0
Anaerohalosphaeraceae	0	0	0	0	0	0	0	0	0	0	0	0	0	0	0	0	12	0	0	0	0	0	0	0	0	0	11	0	0	0	0
Kiritimatiellaceae	0	0	0	0	0	0	0	0	0	0	0	0	0	0	0	0	71	0	21	0	0	86	0	0	0	0	22	0	0	0	0
Caldisericaceae	0	0	0	0	0	0	0	0	0	0	0	0	0	0	0	0	0	0	18	0	0	0	0	0	0	0	14	0	0	0	0
Candidatus Methanoliparaceae	0	0	0	0	0	0	0	0	0	0	0	0	0	0	0	0	0	0	11	0	0	0	0	0	0	0	0	0	0	0	0
Ferroplasmaceae	0	0	0	0	0	0	0	0	0	0	0	0	0	0	0	0	0	0	17	0	0	0	0	0	0	0	0	0	0	0	0
Demerecviridae	0	0	0	0	0	0	0	0	0	0	0	0	0	0	0	0	0	0	0	404	0	0	0	22	0	0	0	0	0	0	0
Methanocorpusculaceae	0	0	0	0	0	0	0	0	0	0	0	0	0	0	0	0	0	0	0	0	0	0	0	11	0	0	0	0	0	0	23
Ichthyobacteriaceae	0	0	0	0	0	0	0	0	0	0	0	0	0	0	0	0	0	0	0	0	0	0	0	0	40	0	64	0	0	0	0
Marseilleviridae	0	0	0	0	0	0	0	0	0	0	0	0	0	0	0	0	0	0	0	0	0	0	0	0	19	0	0	0	0	0	0
Woeseiaceae	0	0	0	0	0	0	0	0	0	0	0	0	0	0	0	0	0	0	0	0	0	0	0	0	0	10	153	0	0	0	0
Litoricolaceae	0	0	0	0	0	0	0	0	0	0	0	0	0	0	0	0	0	0	0	0	0	0	0	0	0	0	10	0	0	23	0
Desulfurellaceae	0	0	0	0	0	0	0	0	0	0	0	0	0	0	0	0	0	0	0	0	0	0	0	0	0	0	33	0	0	0	0
Rhabdochlamydiaceae	0	0	0	0	0	0	0	0	0	0	0	0	0	0	0	0	0	0	0	0	0	0	0	0	0	0	33	0	0	0	23
Candidatus Chazhemtobacteraceae	0	0	0	0	0	0	0	0	0	0	0	0	0	0	0	0	0	0	0	0	0	0	0	0	0	0	10	0	0	0	0
Chrysiogenaceae	0	0	0	0	0	0	0	0	0	0	0	0	0	0	0	0	0	0	0	0	0	0	0	0	0	0	90	0	0	0	0
Pyrodictiaceae	0	0	0	0	0	0	0	0	0	0	0	0	0	0	0	0	0	0	0	0	0	0	0	0	0	0	19	0	0	0	0
Acidilobaceae	0	0	0	0	0	0	0	0	0	0	0	0	0	0	0	0	0	0	0	0	0	0	0	0	0	0	12	0	0	0	0
Prochlorotrichaceae	0	0	0	0	0	0	0	0	0	0	0	0	0	0	0	0	0	0	0	0	0	0	0	0	0	0	0	11	0	12	0
Thermoplasmataceae	0	0	0	0	0	0	0	0	0	0	0	0	0	0	0	0	0	0	0	0	0	0	0	0	0	0	0	18	0	0	0
Methanopyraceae	0	0	0	0	0	0	0	0	0	0	0	0	0	0	0	0	0	0	0	0	0	0	0	0	0	0	0	0	0	0	14
Casjensviridae	0	0	0	0	0	0	0	0	0	0	0	0	0	0	0	0	0	0	0	0	0	0	0	0	0	0	0	0	0	0	25
Totiviridae	0	0	0	0	0	0	0	0	0	0	0	0	0	0	0	0	0	0	0	0	0	0	0	0	0	0	0	0	0	0	11

## Sheet: TS8
Table S8. Abundances of bacterial species in the anal gland and perianal region of domestic cats.
Metagenomic reads were trimmed, filtered of host DNA, and interleaved prior to classifying taxonomically
with Kraken2/Braken. Bacterial species deemed contaminants by R decontam were removed and the abundances
below reflect this filtering.
Genus	Species	ASW11	ASW15	ASW19	ASW20	ASW22	ASW29	ASW2	ASW31	ASW35	ASW37	ASW38	ASW3	ASW45	ASW47	ASW49	ASW50	ASW51	ASW54	ASW56	ASW59	ASW62	ASW64	ASW65	ASW66	ASW67	ASW68	ASW69	ASW74	ASW7
Absconditicoccus	Absconditicoccus praedator	37	52	16	30	13	0	21	253	325	37	0	19	21	0	0	248	0	0	0	0	64	24	216	20	0	11	38	62	15
Abyssalbus	Abyssalbus ytuae	90	0	0	0	0	10	0	28	19	14	0	0	0	0	0	20	0	0	0	0	13	16	100	0	0	36	0	11	12
Abyssicoccus	Abyssicoccus albus	63	0	0	0	0	0	0	25	43	19	0	0	0	0	0	15	0	36	0	0	0	17	41	26	0	11	16	0	0
Acaryochloris	Acaryochloris marina	0	0	0	0	57	0	55	0	0	0	0	0	0	0	0	95	0	0	0	0	116	0	0	0	0	0	0	0	60
Acetivibrio	Acetivibrio clariflavus	709	91	76	104	72	28	58	574	967	251	19	35	51	46	15	726	0	27	34	26	185	58	631	31	37	142	244	170	87
Acetivibrio	Acetivibrio saccincola	124	38	17	20	74	67	27	169	172	50	0	13	0	15	0	170	0	24	0	15	60	54	199	43	17	122	68	64	46
Acetivibrio	Acetivibrio thermocellus	232	0	0	0	41	21	0	21	32	50	0	0	0	13	0	59	0	45	0	14	16	10	41	20	0	358	68	19	44
Acetoanaerobium	Acetoanaerobium sticklandii	707	163	61	117	176	43	94	836	1040	234	17	57	60	14	36	683	11	84	0	44	239	104	854	169	52	404	166	221	82
Acetobacter	Acetobacter aceti	0	0	0	0	34	23	0	0	50	0	0	0	0	0	0	0	0	0	0	0	0	0	0	0	0	0	0	0	24
Acetobacter	Acetobacter ascendens	0	12	0	0	0	0	0	17	0	0	0	0	0	0	0	0	0	0	0	0	0	0	0	0	0	0	0	0	0
Acetobacter	Acetobacter ghanensis	21	0	43	0	0	30	0	0	0	0	0	0	0	0	0	0	0	0	0	0	0	0	0	0	0	0	0	0	0
Acetobacter	Acetobacter orientalis	0	0	0	0	10	0	0	0	0	0	0	0	0	0	0	17	0	0	0	0	0	0	15	0	0	0	0	0	0
Acetobacter	Acetobacter pasteurianus	0	0	0	0	0	41	0	0	0	0	0	0	0	0	0	0	0	0	0	0	0	0	0	0	0	0	0	0	0
Acetobacter	Acetobacter persici	0	0	0	0	0	0	0	0	0	0	0	0	0	0	0	0	0	0	0	0	0	0	0	0	0	0	0	0	24
Acetobacter	Acetobacter sp.	0	0	0	0	0	0	0	0	0	0	0	0	0	0	0	0	0	0	0	0	12	0	0	0	0	0	0	0	0
Acetobacter	Acetobacter tropicalis	0	0	0	0	31	0	0	0	0	0	0	0	0	0	0	0	0	23	0	0	0	0	0	0	0	0	0	0	0
Acetobacterium	Acetobacterium sp.	33	11	0	0	32	14	13	19	66	33	18	0	0	0	13	25	0	0	0	0	0	0	23	53	0	43	28	0	0
Acetobacterium	Acetobacterium wieringae	275	46	22	46	86	19	34	310	411	98	0	22	22	20	0	227	0	0	0	19	62	41	315	93	16	69	55	70	44
Acetobacterium	Acetobacterium woodii	37	12	0	11	13	16	0	79	112	24	0	0	0	14	0	55	0	0	0	0	23	16	68	29	0	46	43	14	19
Acetohalobium	Acetohalobium arabaticum	425	85	29	100	0	11	16	538	687	104	0	24	40	0	0	474	13	0	10	17	136	36	482	21	13	41	50	90	0
Acetomicrobium	Acetomicrobium mobile	28	0	0	0	0	0	0	0	0	0	0	0	0	0	0	0	0	0	0	0	0	0	19	0	0	55	0	0	0
Acholeplasma	Acholeplasma hippikon	35	14	0	11	0	0	0	99	139	32	0	0	0	0	0	77	0	0	0	0	30	32	153	10	0	0	11	17	0
Acholeplasma	Acholeplasma laidlawii	39	0	0	0	0	0	0	0	0	0	0	0	0	0	0	12	0	0	0	0	0	23	10	13	0	16	13	0	0
Achromobacter	Achromobacter deleyi	0	0	0	0	0	26	0	0	0	0	21	0	0	0	0	0	27	48	0	0	14	0	0	0	24	24	0	27	0
Achromobacter	Achromobacter denitrificans	71	0	0	0	0	0	0	22	0	0	54	0	0	0	0	64	26	55	52	0	56	0	0	0	140	75	0	0	136
Achromobacter	Achromobacter insolitus	0	0	11	0	12	18	0	0	0	0	0	0	0	0	0	0	15	131	0	0	0	0	0	0	0	14	0	0	196
Achromobacter	Achromobacter pestifer	0	0	0	0	0	0	0	0	0	0	0	0	0	0	0	0	0	0	0	0	0	0	0	0	0	51	0	0	0
Achromobacter	Achromobacter sp.	0	0	0	0	0	0	0	20	0	0	13	0	0	0	0	0	40	197	16	0	14	0	0	0	0	219	0	0	55
Achromobacter	Achromobacter spanius	0	0	0	0	0	50	116	33	62	0	197	0	0	0	0	51	45	63	24	0	20	0	0	0	149	207	0	61	48
Achromobacter	Achromobacter xylosoxidans	171	31	32	0	560	151	126	110	0	75	304	0	0	190	0	617	84	1228	59	0	558	77	0	218	257	259	46	201	369
Acidaminococcus	Acidaminococcus fermentans	0	13	0	0	22	919	0	177	147	4813	0	0	0	14	0	253	0	29	0	0	229	12	185	24	0	84	38	20	36
Acidaminococcus	Acidaminococcus intestini	0	10	47	13	35	163	16	124	48	612	0	0	0	37	0	62	0	0	0	0	48	29	46	28	0	85	29	10	24
Acidianus	Acidianus ambivalens	0	10	0	0	0	0	0	64	92	0	0	0	0	0	0	53	0	0	0	0	17	0	69	0	0	0	0	0	0
Acidianus	Acidianus brierleyi	30	0	0	0	0	0	0	35	54	15	0	0	0	0	0	28	0	0	0	0	11	0	91	0	0	0	13	23	15
Acidianus	Acidianus manzaensis	27	33	0	30	0	0	10	198	294	36	0	12	15	0	0	172	0	0	0	14	59	11	208	13	0	0	18	34	0
Acidianus	Acidianus sp.	0	0	0	0	0	0	0	16	19	0	0	0	0	0	0	0	0	0	0	0	0	0	23	0	0	0	0	0	0
Acidianus	Acidianus sulfidivorans	0	0	0	0	0	0	0	0	12	0	0	0	0	0	0	12	0	27	0	0	0	0	19	0	0	0	0	0	0
Acidibrevibacterium	Acidibrevibacterium fodinaquatile	0	0	0	0	0	0	0	11	0	0	0	0	0	0	0	10	26	0	10	0	0	0	0	0	0	20	0	0	56
Acididesulfobacillus	Acididesulfobacillus acetoxydans	0	0	0	0	0	0	0	0	0	18	0	0	0	0	0	27	0	0	0	0	0	11	0	0	0	28	43	0	0
Acidiferrobacter	Acidiferrobacter sp.	15	0	0	0	0	0	0	0	0	0	0	0	0	0	0	38	0	0	0	0	21	0	0	0	0	0	0	0	0
Acidiferrobacter	Acidiferrobacter thiooxydans	0	0	0	0	0	0	0	0	0	0	0	0	0	0	0	0	0	29	0	0	0	0	0	0	0	28	0	0	0
Acidihalobacter	Acidihalobacter aeolianus	0	0	0	0	31	276	0	0	0	0	0	0	0	0	0	0	0	69	0	0	0	0	0	0	0	42	0	11	64
Acidihalobacter	Acidihalobacter ferrooxydans	0	0	0	0	0	52	0	0	0	14	0	0	0	0	0	0	0	0	0	0	0	0	0	0	18	36	0	0	0
Acidihalobacter	Acidihalobacter yilgarnensis	0	0	0	0	0	0	0	0	15	0	0	0	0	0	0	26	0	11	0	0	0	0	0	0	0	0	0	0	0
Acidilobus	Acidilobus sp.	0	0	0	0	0	0	0	0	0	0	0	0	0	0	0	0	0	0	0	0	0	0	0	0	0	12	0	0	0
Acidimicrobium	Acidimicrobium ferrooxidans	0	0	19	0	0	10	0	0	0	0	0	0	0	0	0	0	0	104	0	0	0	0	0	0	0	0	0	13	0
Acidiphilium	Acidiphilium multivorum	0	0	0	0	0	0	0	0	0	0	0	0	0	0	0	0	0	0	0	0	0	0	0	0	0	23	0	0	0
Acidipropionibacterium	Acidipropionibacterium acidipropionici	198	0	29	0	174	1001	93	26	0	0	65	0	0	0	19	258	0	5431	196	0	308	0	0	0	233	22	14	417	570
Acidipropionibacterium	Acidipropionibacterium jensenii	166	0	80	0	44	131	69	41	41	0	250	0	0	18	43	90	0	7107	136	0	138	0	0	0	302	26	0	263	731
Acidipropionibacterium	Acidipropionibacterium virtanenii	0	0	25	0	108	245	174	30	22	0	44	0	0	0	0	114	0	1969	0	0	140	0	0	11	84	19	0	35	279
Acidisarcina	Acidisarcina polymorpha	0	0	41	0	12	54	0	0	18	0	0	0	0	0	0	25	0	0	0	0	0	0	0	0	0	0	0	12	87
Acidithiobacillus	Acidithiobacillus caldus	0	0	0	0	0	0	0	0	0	0	0	0	0	0	0	0	0	0	0	0	0	0	0	0	0	32	0	0	69
Acidithiobacillus	Acidithiobacillus ferriphilus	96	0	0	0	0	0	0	0	0	0	0	0	0	0	0	0	0	0	0	0	0	0	0	0	0	0	0	0	0
Acidithiobacillus	Acidithiobacillus ferrivorans	0	0	0	0	0	0	0	0	0	0	0	0	0	0	0	0	0	0	0	0	0	0	0	0	0	22	0	0	0
Acidithiobacillus	Acidithiobacillus ferrooxidans	0	0	34	0	0	42	0	0	0	0	0	0	0	0	0	0	0	0	0	0	0	0	0	0	0	0	0	0	0
Acidithiobacillus	Acidithiobacillus sp.	0	0	0	0	0	0	0	0	0	0	0	0	0	0	0	0	0	0	0	0	0	0	0	0	0	0	0	0	21
Acidithiobacillus	Acidithiobacillus thiooxidans	0	0	0	0	0	10	0	0	0	0	0	0	0	0	0	0	0	0	0	0	0	0	0	0	0	0	0	0	0
Acidobacterium	Acidobacterium capsulatum	0	0	37	0	0	31	21	0	0	0	0	0	0	0	0	0	0	0	0	0	0	0	0	0	0	26	0	0	0
Acidothermus	Acidothermus cellulolyticus	0	0	0	0	78	18	44	36	0	0	0	0	0	0	0	79	0	0	0	0	118	0	0	0	12	11	0	0	26
Acidovorax	Acidovorax antarcticus	0	0	0	0	0	0	0	21	0	70	0	0	0	0	0	0	44	94	0	0	0	0	0	0	0	35	0	0	0
Acidovorax	Acidovorax avenae	46	29	0	0	11	65	0	16	18	16	124	0	0	0	0	17	58	112	45	0	0	27	0	0	49	55	0	74	118
Acidovorax	Acidovorax carolinensis	50	0	34	0	174	37	0	59	0	0	0	0	0	0	0	58	28	0	68	0	112	0	0	0	78	123	0	89	187
Acidovorax	Acidovorax cattleyae	0	0	0	0	0	0	0	0	0	0	12	0	0	0	0	0	0	0	0	0	0	0	0	0	0	21	0	0	0
Acidovorax	Acidovorax citrulli	0	0	0	0	0	0	19	0	0	0	52	0	0	0	0	0	0	13	0	0	0	0	10	0	18	145	0	0	0
Acidovorax	Acidovorax monticola	0	0	0	0	16	0	0	0	0	19	0	0	0	0	0	0	16	22	11	0	0	0	0	0	0	18	0	12	16
Acidovorax	Acidovorax radicis	0	0	0	0	0	0	0	0	0	0	0	0	0	0	0	0	0	0	0	0	0	0	0	0	0	32	0	0	19
Acidovorax	Acidovorax sp.	37	28	17	0	0	67	113	70	0	0	51	0	0	34	0	159	53	221	13	0	48	16	0	0	170	0	0	38	158
Aciduliprofundum	Aciduliprofundum boonei	0	0	0	0	0	0	0	27	23	0	0	0	0	0	0	13	0	0	0	0	0	0	26	0	0	0	0	0	0
Acinetobacter	Acinetobacter baumannii	232	0	0	0	0	96	113	2677	91	98	0	0	0	79	0	221	0	97	102	158	116	107	141	70	302	579	79	0	0
Acinetobacter	Acinetobacter baylyi	16	0	0	0	0	0	0	29	25	10	0	0	0	0	0	10	0	0	0	0	15	0	36	0	0	63	0	19	0
Acinetobacter	Acinetobacter calcoaceticus	0	0	0	0	12	0	0	34	0	22	0	0	0	0	0	0	0	0	0	0	0	0	27	0	0	0	0	0	0
Acinetobacter	Acinetobacter chinensis	0	0	0	0	0	0	0	0	0	0	0	0	0	0	0	0	0	0	0	0	0	0	0	0	0	33	0	0	0
Acinetobacter	Acinetobacter colistiniresistens	0	0	0	0	0	0	0	0	0	0	0	0	0	0	0	0	0	0	0	0	0	0	0	0	0	10	0	0	0
Acinetobacter	Acinetobacter cumulans	36	0	0	0	0	0	0	22	0	19	0	0	0	0	0	56	0	0	0	0	14	0	32	0	0	0	0	29	0
Acinetobacter	Acinetobacter defluvii	0	0	0	0	0	0	0	35	104	0	0	0	0	0	0	57	0	0	0	0	17	0	80	28	0	156	0	0	0
Acinetobacter	Acinetobacter guillouiae	0	0	0	0	0	0	0	0	15	0	0	0	0	0	0	0	0	0	0	0	0	0	0	0	0	0	0	0	0
Acinetobacter	Acinetobacter gyllenbergii	36	0	0	0	0	0	0	0	0	0	0	0	0	0	0	0	0	0	0	0	0	0	0	0	0	0	0	0	0
Acinetobacter	Acinetobacter haemolyticus	0	0	0	0	0	16	0	25	39	21	0	0	0	0	0	36	0	0	0	0	0	0	79	0	0	40	0	0	0
Acinetobacter	Acinetobacter indicus	0	0	0	0	23	134	0	0	0	17	0	0	0	0	0	0	0	0	0	12	0	0	0	10	0	105	0	0	0
Acinetobacter	Acinetobacter johnsonii	42	102	62	67	45	0	32	138	298	46	0	0	0	0	58	207	0	0	0	15	72	17	237	20	0	105	39	104	120
Acinetobacter	Acinetobacter junii	0	0	0	26	54	0	0	123	253	55	0	54	0	0	0	183	0	0	0	12	35	0	170	13	0	49	49	51	0
Acinetobacter	Acinetobacter lactucae	0	0	0	0	0	0	0	0	0	0	0	0	0	0	0	0	0	0	0	0	0	0	0	0	0	11	0	0	0
Acinetobacter	Acinetobacter lanii	0	0	0	0	0	0	0	25	26	0	0	0	0	0	0	22	0	0	0	0	0	0	47	0	0	29	0	0	0
Acinetobacter	Acinetobacter larvae	28	0	0	0	0	0	0	0	0	0	0	0	0	0	0	0	0	0	0	10	0	0	0	0	0	0	0	0	0
Acinetobacter	Acinetobacter lwoffii	0	0	0	0	0	0	47	0	0	29	0	0	0	0	0	0	74	0	0	0	0	0	0	0	0	22	0	0	0
Acinetobacter	Acinetobacter nosocomialis	0	0	0	0	0	0	0	29	0	0	0	0	0	0	0	0	0	0	0	0	0	0	29	0	0	155	0	0	0
Acinetobacter	Acinetobacter piscicola	0	0	0	0	47	0	0	0	0	0	0	0	0	0	0	0	0	0	0	0	0	0	0	0	0	0	0	0	0
Acinetobacter	Acinetobacter pittii	0	0	0	0	0	19	0	145	61	0	0	0	0	0	0	198	0	0	0	0	63	58	52	0	0	104	0	0	0
Acinetobacter	Acinetobacter portensis	75	0	0	0	0	0	0	42	90	23	0	0	0	0	0	85	0	0	0	0	0	0	91	24	0	22	0	0	0
Acinetobacter	Acinetobacter pseudolwoffii	0	0	0	0	0	0	0	0	0	0	0	0	0	0	0	0	0	0	0	0	0	0	0	0	0	270	0	0	0
Acinetobacter	Acinetobacter radioresistens	0	0	0	0	0	0	0	0	0	0	0	0	0	0	0	0	0	18	0	0	0	0	0	0	0	0	0	0	0
Acinetobacter	Acinetobacter schindleri	70	30	0	0	42	0	33	48	171	28	0	0	0	0	0	136	0	32	0	0	47	0	114	0	18	0	15	108	50
Acinetobacter	Acinetobacter seifertii	35	0	0	0	40	0	18	34	67	19	0	0	0	0	0	28	0	0	0	0	15	0	76	26	0	31	22	29	0
Acinetobacter	Acinetobacter shaoyimingii	0	0	0	0	14	0	0	0	0	0	0	0	0	0	0	0	0	0	10	0	0	0	0	0	0	57	0	0	0
Acinetobacter	Acinetobacter sp.	48	27	13	14	13	0	0	123	564	97	0	0	0	0	0	295	0	0	0	22	102	0	362	59	0	482	38	51	24
Acinetobacter	Acinetobacter tandoii	0	0	0	0	0	0	0	0	0	0	0	0	0	0	0	0	0	40	0	0	0	0	0	0	0	0	0	0	0
Acinetobacter	Acinetobacter venetianus	0	0	0	0	0	0	0	0	0	0	0	0	0	0	0	0	0	0	0	0	0	0	17	0	0	21	0	0	0
Acinetobacter	Acinetobacter wanghuae	12	0	0	0	0	0	0	0	0	0	0	0	0	12	0	0	0	0	0	0	0	0	0	0	0	0	0	0	0
Acinetobacter	Acinetobacter wuhouensis	0	0	0	0	0	12	0	0	0	0	0	0	0	0	0	42	0	0	0	0	0	0	21	0	0	0	0	41	0
Actibacterium	Actibacterium sp.	0	0	0	0	0	0	0	46	0	0	0	0	0	0	0	0	0	13	0	0	0	0	0	0	0	57	0	0	24
Actinoalloteichus	Actinoalloteichus fjordicus	0	0	0	0	0	381	0	0	0	0	0	0	0	0	0	0	0	0	0	0	0	0	0	0	0	0	0	0	0
Actinoalloteichus	Actinoalloteichus hoggarensis	183	0	0	0	96	65	74	0	17	18	54	0	0	0	0	182	0	284	201	0	250	0	0	0	173	23	0	203	120
Actinoalloteichus	Actinoalloteichus hymeniacidonis	27	0	0	21	40	33	0	0	13	0	11	0	0	0	0	47	0	199	18	0	41	0	0	0	41	0	0	54	110
Actinoalloteichus	Actinoalloteichus sp.	0	0	0	0	0	0	0	0	0	0	94	0	0	0	0	0	0	192	0	0	0	0	0	0	0	0	0	0	0
Actinobacillus	Actinobacillus delphinicola	0	0	0	0	0	11	0	11	0	30	0	18	0	0	13	0	0	0	0	105	0	13	33	0	0	28	0	0	12
Actinobacillus	Actinobacillus equuli	0	0	0	0	0	20	0	0	0	17	0	10	0	0	0	0	0	0	0	50	0	0	22	0	0	13	0	0	0
Actinobacillus	Actinobacillus indolicus	0	0	0	0	17	16	0	0	0	38	0	0	0	0	0	0	0	0	0	72	0	0	65	0	0	151	0	0	0
Actinobacillus	Actinobacillus lignieresii	0	0	0	0	0	0	0	0	0	0	0	0	0	0	0	0	0	0	0	14	0	0	17	0	0	0	0	0	0
Actinobacillus	Actinobacillus pleuropneumoniae	0	0	0	0	0	59	0	0	0	67	0	53	0	0	74	0	0	0	0	284	0	0	185	0	0	920	0	0	0
Actinobacillus	Actinobacillus porcitonsillarum	51	12	0	0	0	38	23	89	49	75	0	18	0	0	20	73	0	29	0	103	25	27	141	0	16	299	16	55	23
Actinobacillus	Actinobacillus sp.	0	0	0	0	0	0	0	0	0	21	0	0	0	0	0	0	0	0	0	47	0	0	64	0	0	77	0	0	0
Actinobacillus	Actinobacillus suis	0	0	0	0	0	0	0	0	0	28	0	0	0	0	0	0	0	0	0	68	0	0	35	0	0	209	0	0	0
Actinobaculum	Actinobaculum sp.	118	0	86	14	103	128	14	21	0	0	19	0	15	0	13	96	0	14	121	0	79	0	15	0	82	14	15	260	1409
Actinocatenispora	Actinocatenispora sera	28	14	0	0	16	51	41	25	0	0	574	0	0	0	0	34	23	537	26	0	39	15	0	11	176	22	0	95	100
Actinocatenispora	Actinocatenispora thailandica	11	0	11	0	35	64	16	13	0	0	57	0	0	12	0	11	0	252	14	0	0	0	0	0	21	13	0	28	228
Actinomadura	Actinomadura graeca	0	0	0	0	0	92	0	38	12	0	28	0	0	0	0	10	11	319	0	0	0	0	0	0	21	17	0	11	88
Actinomadura	Actinomadura madurae	69	22	29	0	29	48	74	41	14	0	250	0	0	0	0	102	23	191	117	0	99	25	0	0	320	16	0	152	426
Actinomadura	Actinomadura sp.	83	0	13	0	137	165	141	106	24	10	298	0	0	23	0	78	32	2201	73	0	83	80	0	0	292	68	0	146	425
Actinomadura	Actinomadura verrucosospora	142	0	75	0	0	98	55	19	0	0	144	0	0	0	0	94	20	690	94	0	88	0	0	0	222	31	0	181	216
Actinomarinicola	Actinomarinicola tropica	0	0	48	0	0	57	0	0	0	0	28	0	0	0	0	0	0	320	0	0	0	0	0	0	14	18	0	15	93
Actinomyces	Actinomyces faecalis	42	0	76	0	101	158	0	16	0	16	27	0	16	0	15	33	0	811	32	0	25	0	23	0	45	32	0	104	1049
Actinomyces	Actinomyces gaoshouyii	54	0	19	0	13	89	0	0	0	0	35	0	0	0	0	22	0	55	55	0	22	0	23	0	44	0	0	117	160
Actinomyces	Actinomyces howellii	0	0	47	0	72	142	19	28	0	14	20	0	0	0	0	41	0	593	0	0	36	15	0	0	15	45	0	42	545
Actinomyces	Actinomyces lilanjuaniae	68	0	29	0	37	68	50	0	0	14	280	0	0	0	0	61	0	234	62	0	78	0	20	0	162	16	0	152	309
Actinomyces	Actinomyces marmotae	111	0	29	0	40	54	0	0	0	0	38	0	0	0	0	51	0	274	90	0	57	0	0	0	115	14	0	183	359
Actinomyces	Actinomyces naeslundii	63	0	125	0	98	135	37	0	0	25	134	0	0	36	48	32	0	174	31	0	79	0	0	0	153	18	36	121	1312
Actinomyces	Actinomyces oris	200	0	280	51	192	262	88	0	101	0	258	0	0	0	61	283	0	1171	113	0	205	0	0	0	909	0	0	319	2036
Actinomyces	Actinomyces pacaensis	28	0	96	0	63	140	0	14	16	79	0	0	22	0	56	33	0	143	20	0	22	0	141	10	28	144	0	80	1281
Actinomyces	Actinomyces procaprae	99	41	64	0	118	155	52	63	0	0	596	0	34	0	17	59	0	827	202	0	65	34	0	0	266	44	0	193	1317
Actinomyces	Actinomyces qiguomingii	101	0	54	0	89	104	0	20	0	14	14	0	16	27	10	57	0	284	78	0	53	0	21	0	93	31	0	171	962
Actinomyces	Actinomyces radicidentis	218	0	110	0	154	281	113	47	22	17	194	33	31	17	26	118	39	1009	191	0	117	19	24	0	192	18	21	262	1737
Actinomyces	Actinomyces respiraculi	29	0	95	0	166	322	21	78	45	30	29	0	18	0	19	70	0	2033	0	0	47	42	59	38	58	50	31	96	1169
Actinomyces	Actinomyces slackii	98	0	83	10	109	147	75	41	0	17	168	0	17	0	18	50	0	401	32	0	31	13	0	0	322	27	11	131	1153
Actinomyces	Actinomyces sp.	380	33	629	62	752	1953	826	202	104	82	3659	0	82	0	27	504	0	5066	378	0	421	126	73	0	1776	392	0	1128	8873
Actinomyces	Actinomyces trachealis	78	0	31	0	61	188	62	40	43	13	14	0	0	0	12	54	0	230	74	0	37	0	35	79	108	108	0	173	575
Actinomyces	Actinomyces weissii	33	0	36	0	63	344	74	23	30	32	531	0	0	0	30	29	0	508	40	0	40	25	71	0	155	28	0	71	615
Actinomyces	Actinomyces wuliandei	45	0	86	0	75	397	17	0	0	0	41	0	0	0	19	51	0	203	35	0	28	0	0	0	47	54	0	100	912
Actinoplanes	Actinoplanes derwentensis	37	0	0	0	101	37	78	37	12	0	278	0	0	0	0	68	16	363	58	0	69	11	0	0	131	19	0	67	121
Actinoplanes	Actinoplanes friuliensis	52	0	11	0	63	35	10	20	0	0	21	0	0	27	0	82	0	333	33	0	86	12	0	0	66	18	0	73	286
Actinoplanes	Actinoplanes ianthinogenes	76	0	15	0	11	95	18	27	0	20	54	0	0	0	0	31	14	732	70	0	44	0	0	0	76	47	0	118	90
Actinoplanes	Actinoplanes missouriensis	25	16	35	0	0	114	0	16	22	0	39	0	0	0	0	37	0	229	18	0	52	12	0	0	294	17	0	23	10
Actinoplanes	Actinoplanes sp.	134	55	59	0	60	238	107	141	51	25	329	0	0	17	0	123	67	1809	84	0	112	45	0	0	321	69	0	234	541
Actinoplanes	Actinoplanes teichomyceticus	12	0	0	0	0	18	20	21	0	0	28	0	0	0	0	0	21	262	14	0	11	0	0	0	47	18	0	16	23
Actinopolymorpha	Actinopolymorpha singaporensis	0	11	16	0	52	31	24	19	0	0	33	0	0	0	0	65	0	535	0	0	97	0	0	0	47	15	0	14	156
Actinopolyspora	Actinopolyspora erythraea	120	0	10	0	11	17	51	0	17	0	23	0	0	0	0	49	0	150	82	0	55	0	0	0	127	18	10	172	136
Actinosynnema	Actinosynnema mirum	0	0	0	0	0	0	0	0	0	0	0	0	0	0	0	0	0	731	0	0	0	0	0	0	133	0	0	0	0
Actinosynnema	Actinosynnema pretiosum	182	0	0	0	0	148	0	0	0	0	110	0	0	0	0	104	0	305	157	0	98	0	0	0	115	32	0	271	288
Actinotalea	Actinotalea sp.	118	0	106	0	106	309	34	43	0	0	96	0	25	0	21	97	19	780	106	0	151	0	16	0	280	38	23	224	1119
Actinotignum	Actinotignum schaalii	83	0	74	0	112	157	0	28	12	0	92	10	11	0	12	71	0	43	91	0	57	33	0	150	99	16	12	173	854
Acutalibacter	Acutalibacter muris	0	26	0	38	55	46	36	96	16	153	78	10	0	74	12	137	0	0	0	58	88	27	57	54	35	96	91	15	46
Acuticoccus	Acuticoccus sp.	20	0	0	0	0	0	16	32	0	0	22	0	0	0	0	44	28	94	72	0	54	0	0	0	55	17	0	77	10
Adhaeribacter	Adhaeribacter radiodurans	0	0	34	0	0	38	0	0	0	13	0	0	0	0	0	18	0	0	0	0	0	0	13	0	0	30	0	0	0
Adhaeribacter	Adhaeribacter swui	0	19	71	27	0	46	0	28	34	0	0	0	0	0	20	15	0	0	0	0	14	0	33	0	0	32	0	0	0
Adlercreutzia	Adlercreutzia equolifaciens	97	290	30	132	0	68	294	1082	29	199	27	25	74	137	0	111	0	142	116	38	77	275	49	22	63	202	109	0	80
Adlercreutzia	Adlercreutzia hattorii	0	197	0	97	0	36	218	1032	21	159	0	0	51	107	0	95	0	0	0	37	55	198	0	32	27	110	89	120	0
Advenella	Advenella kashmirensis	0	0	0	0	0	0	0	0	0	0	0	0	0	0	0	0	0	0	0	0	0	0	0	0	0	124	0	0	17
Advenella	Advenella mimigardefordensis	110	0	0	0	0	40	0	24	36	17	0	0	0	0	0	26	0	0	0	0	0	0	44	0	0	10	0	15	0
Aegicerativicinus	Aegicerativicinus sediminis	0	0	0	0	0	0	0	0	0	11	0	0	0	0	0	0	0	0	0	0	0	0	0	28	0	55	0	0	0
Aeoliella	Aeoliella mucimassa	0	0	0	0	0	0	35	0	0	0	0	0	0	0	0	0	0	0	0	0	0	13	0	0	0	0	0	0	23
Aequoribacter	Aequoribacter fuscus	0	0	0	0	0	0	0	0	0	0	0	0	0	0	0	0	0	0	0	0	0	0	0	0	0	12	0	0	0
Aequorivita	Aequorivita sp.	0	0	0	0	0	0	0	0	0	14	0	0	0	0	0	0	0	0	0	0	0	0	0	0	0	71	0	0	0
Aequorivita	Aequorivita sublithincola	0	0	0	0	27	14	0	19	0	22	0	0	0	0	0	0	0	0	0	0	0	0	0	13	0	37	16	11	0
Aeribacillus	Aeribacillus pallidus	506	89	25	74	0	0	36	531	653	110	0	23	37	23	0	396	0	19	0	25	118	43	447	15	16	133	55	66	0
Aerococcus	Aerococcus christensenii	3677	722	243	102	711	193	514	7380	2898	593	400	211	25	14	56	5676	0	513	53	211	2629	453	1040	234	629	42	530	1579	697
Aerococcus	Aerococcus sanguinicola	83	0	0	0	22	19	0	0	41	21	0	0	0	10	0	79	0	10	47	0	49	0	0	14	36	0	0	81	0
Aerococcus	Aerococcus urinae	1929	326	263	239	308	65	301	2135	3865	449	94	75	22	21	42	2340	0	282	158	67	904	196	814	517	120	48	169	468	0
Aerococcus	Aerococcus urinaeequi	100	16	20	0	34	0	18	67	70	19	11	0	0	0	0	88	0	47	0	0	44	29	70	0	35	82	27	69	14
Aerococcus	Aerococcus urinaehominis	20	0	0	0	34	0	0	0	0	10	0	0	0	0	0	52	0	0	0	0	42	0	0	0	0	0	0	0	11
Aerococcus	Aerococcus viridans	19	0	0	0	0	0	0	0	0	0	0	0	0	0	0	0	0	0	0	0	0	28	29	0	0	0	0	0	0
Aeromicrobium	Aeromicrobium chenweiae	93	0	0	0	20	14	21	42	18	0	47	0	0	0	0	78	0	582	69	0	37	0	0	0	94	0	0	98	85
Aeromicrobium	Aeromicrobium choanae	209	0	0	0	12	162	33	0	0	0	50	0	0	0	0	100	0	915	56	0	98	0	0	0	101	0	0	154	108
Aeromicrobium	Aeromicrobium erythreum	0	0	34	0	42	351	0	0	0	0	0	0	0	12	0	10	10	616	0	0	12	19	0	0	39	10	0	27	394
Aeromicrobium	Aeromicrobium marinum	30	0	27	0	26	116	0	0	0	0	25	0	0	0	0	50	0	256	33	0	49	0	0	0	77	0	0	48	229
Aeromicrobium	Aeromicrobium sp.	98	0	86	0	307	348	126	94	0	13	83	0	0	0	0	199	12	2967	105	0	256	13	0	0	164	38	0	167	1021
Aeromicrobium	Aeromicrobium yanjiei	0	0	0	0	0	46	11	0	0	0	41	0	0	0	0	0	0	778	0	0	0	0	0	17	40	38	0	13	92
Aeromonas	Aeromonas allosaccharophila	0	0	0	0	0	0	175	0	0	0	0	0	0	0	0	0	0	0	0	0	0	0	0	0	0	0	0	0	0
Aeromonas	Aeromonas caviae	0	0	154	0	0	107	0	0	0	103	0	0	0	59	0	0	0	0	0	0	0	0	0	0	0	57	0	152	571
Aeromonas	Aeromonas dhakensis	0	0	0	0	0	0	0	0	0	0	0	0	0	0	0	0	0	0	0	0	0	0	0	0	111	0	0	0	0
Aeromonas	Aeromonas encheleia	32	0	0	0	0	0	0	33	0	0	13	0	0	0	0	18	0	94	0	0	22	0	0	0	33	17	0	50	0
Aeromonas	Aeromonas enteropelogenes	0	0	16	0	0	0	76	0	0	0	0	0	0	0	0	0	0	0	0	0	0	0	0	0	16	15	0	0	84
Aeromonas	Aeromonas hydrophila	348	0	0	0	58	19	0	29	82	27	253	0	0	16	0	312	0	409	117	0	216	47	0	0	164	80	32	273	50
Aeromonas	Aeromonas jandaei	0	0	63	0	77	44	0	0	0	0	0	0	0	0	0	0	0	0	0	0	0	0	0	597	0	23	0	0	0
Aeromonas	Aeromonas media	49	37	46	0	0	681	0	70	0	0	0	0	0	0	0	40	0	0	0	0	0	0	0	0	0	30	0	0	34
Aeromonas	Aeromonas rivuli	0	0	0	0	0	0	0	0	0	0	0	0	0	0	0	0	0	0	0	0	0	0	0	0	0	23	0	0	0
Aeromonas	Aeromonas salmonicida	0	17	0	0	0	25	0	58	0	0	30	0	0	0	0	0	0	31	0	0	0	11	0	0	38	61	0	19	0
Aeromonas	Aeromonas sanarellii	0	0	0	0	391	0	0	0	0	0	0	0	0	0	0	0	0	102	0	0	0	0	0	0	0	0	0	0	0
Aeromonas	Aeromonas schubertii	56	0	0	0	0	19	0	0	0	0	14	0	0	0	0	47	0	0	40	0	37	0	0	0	41	27	0	58	0
Aeromonas	Aeromonas simiae	0	0	0	0	51	0	64	0	26	0	0	0	0	0	0	0	0	32	0	0	0	0	0	19	0	24	0	0	25
Aeromonas	Aeromonas sp.	94	0	0	0	72	59	0	0	0	0	0	0	0	0	0	36	0	70	19	0	46	0	0	0	30	130	0	44	45
Aeromonas	Aeromonas veronii	0	0	82	0	0	144	0	206	145	50	64	0	0	18	47	238	0	42	0	0	133	39	110	14	68	422	0	34	60
Aerosticca	Aerosticca soli	0	0	0	0	240	21	0	0	0	0	0	0	0	0	0	0	0	0	0	0	0	0	0	0	0	52	0	0	202
Aestuarium	Aestuarium zhoushanense	0	0	0	0	0	0	0	0	23	0	0	0	0	0	0	0	0	0	0	0	0	0	0	0	0	0	0	0	0
Afipia	Afipia carboxidovorans	25	0	0	0	0	0	0	0	0	0	0	0	0	0	0	15	13	20	15	0	10	0	0	0	59	0	0	31	10
Afipia	Afipia sp.	0	0	0	0	0	21	0	0	0	0	0	0	0	0	0	0	0	0	0	0	19	0	0	0	0	0	0	0	0
Agarilytica	Agarilytica rhodophyticola	0	0	0	0	0	0	0	0	0	0	0	0	0	0	0	0	0	0	0	0	0	0	10	0	0	26	11	0	0
Agarivorans	Agarivorans albus	0	0	0	0	46	0	29	0	0	0	0	0	0	0	0	0	0	0	0	0	0	0	0	0	0	0	0	0	0
Agarivorans	Agarivorans gilvus	71	0	0	0	0	0	0	0	0	0	0	0	0	0	0	13	0	0	0	0	13	16	20	0	0	0	0	0	0
Agarivorans	Agarivorans sp.	0	35	0	21	0	0	0	167	217	30	0	0	17	0	0	150	0	0	0	0	44	17	195	0	10	125	18	22	0
Aggregatibacter	Aggregatibacter actinomycetemcomitans	0	12	0	17	10	37	0	0	0	36	0	35	0	14	49	28	0	0	0	98	18	13	56	0	0	96	17	0	0
Aggregatibacter	Aggregatibacter aphrophilus	31	0	10	0	17	59	16	49	34	45	0	13	0	0	23	32	0	0	0	78	22	0	249	0	18	163	15	43	0
Aggregatibacter	Aggregatibacter segnis	0	0	0	0	0	0	0	0	0	0	0	0	0	0	0	0	0	0	0	32	0	0	41	0	0	0	0	0	0
Aggregatibacter	Aggregatibacter sp.	0	0	0	0	0	25	0	0	0	0	0	12	0	0	0	0	0	0	0	88	0	0	51	0	0	191	0	0	0
Aggregatimonas	Aggregatimonas sangjinii	0	0	0	0	11	11	0	0	0	10	0	0	0	0	0	13	0	0	0	0	12	0	0	0	0	59	0	0	0
Agreia	Agreia sp.	28	17	16	0	22	31	0	0	0	0	28	0	0	0	0	16	0	158	16	0	25	0	0	0	47	0	0	75	217
Agrobacterium	Agrobacterium fabacearum	0	0	0	0	0	107	0	0	0	0	0	0	0	0	0	0	0	0	0	0	0	0	43	0	0	0	0	0	0
Agrobacterium	Agrobacterium genomosp.	0	0	0	0	0	0	0	0	0	0	0	0	0	0	0	0	0	61	0	0	0	0	0	0	0	0	0	0	0
Agrobacterium	Agrobacterium larrymoorei	0	0	37	0	0	17	0	0	0	0	0	0	0	0	0	0	0	0	0	0	0	0	20	0	0	19	0	0	0
Agrobacterium	Agrobacterium rubi	0	0	0	0	0	15	0	0	0	0	0	0	0	0	0	0	0	78	0	0	0	0	0	0	0	0	0	0	0
Agrobacterium	Agrobacterium salinitolerans	26	0	0	0	0	0	0	0	0	0	0	0	0	0	0	0	0	0	0	0	0	0	0	0	0	30	0	0	0
Agrobacterium	Agrobacterium sp.	0	0	0	0	0	23	0	0	0	0	0	0	0	0	0	0	0	0	0	0	0	0	0	0	0	21	0	0	117
Agrobacterium	Agrobacterium tumefaciens	33	0	0	0	113	70	102	41	33	64	235	0	0	64	0	187	120	35	69	53	188	33	0	54	96	167	109	67	273
Agrobacterium	Agrobacterium vaccinii	0	0	0	0	0	0	15	11	0	0	37	0	0	0	0	11	16	0	0	0	11	0	0	0	0	0	0	0	0
Agrobacterium	Agrobacterium vitis	72	0	47	0	16	160	20	30	12	16	30	0	0	0	0	187	13	39	55	0	179	30	14	46	56	91	12	89	25
Agrococcus	Agrococcus carbonis	66	32	0	0	32	203	16	35	0	0	52	0	0	0	0	26	0	1489	53	0	33	20	0	0	69	0	0	87	222
Agrococcus	Agrococcus jejuensis	109	11	50	0	46	54	20	33	0	0	20	0	0	0	0	62	0	1516	96	0	46	0	0	28	101	73	0	136	532
Agrococcus	Agrococcus sp.	24	0	17	0	45	100	48	26	0	16	90	0	0	0	32	17	0	5560	145	0	0	0	0	0	174	35	0	272	531
Agromyces	Agromyces archimandritae	14	0	38	0	55	60	26	0	0	0	56	0	0	0	30	16	0	661	0	0	0	0	0	12	45	29	0	27	491
Agromyces	Agromyces aureus	0	13	0	0	0	37	0	36	0	0	0	0	0	0	0	13	16	564	0	0	15	17	0	0	16	0	0	0	59
Agromyces	Agromyces badenianii	31	0	0	0	14	21	0	46	0	0	13	0	0	0	0	26	0	145	88	0	30	0	0	0	47	0	0	64	140
Agromyces	Agromyces flavus	0	0	27	0	29	38	0	0	0	0	22	0	0	0	0	54	0	359	0	0	50	0	0	0	45	0	0	31	199
Agromyces	Agromyces intestinalis	0	19	0	0	25	30	54	68	0	0	136	0	0	0	0	0	0	587	0	0	0	0	0	0	83	17	0	14	186
Agromyces	Agromyces laixinhei	87	0	41	0	49	75	10	0	0	0	13	0	0	0	0	27	0	625	85	0	29	0	0	0	56	17	22	136	260
Agromyces	Agromyces marinus	46	0	0	0	13	22	11	25	0	0	89	0	0	0	0	16	0	987	28	0	23	0	0	0	62	0	0	68	103
Agromyces	Agromyces protaetiae	0	0	0	0	40	59	0	30	0	0	29	0	0	0	0	0	0	491	0	0	0	0	0	0	16	0	0	0	88
Agromyces	Agromyces soli	0	0	17	0	14	118	11	27	0	0	16	0	0	0	0	16	0	1058	0	0	13	0	0	0	186	51	0	26	252
Agromyces	Agromyces sp.	107	23	68	0	49	541	98	100	0	0	361	0	0	0	0	89	29	2132	106	0	61	60	0	0	214	28	0	259	744
Ahniella	Ahniella affigens	0	0	23	0	0	151	0	0	10	0	0	0	0	0	0	26	0	0	0	0	0	0	0	0	0	33	0	12	0
Akkermansia	Akkermansia glycaniphila	0	0	0	0	15	0	0	0	0	19	0	0	0	0	0	0	0	0	0	0	0	0	0	0	21	18	0	0	70
Akkermansia	Akkermansia muciniphila	34	56	32	43	17	173	44	19	284	76	14	12	24	12	11	355	0	0	0	25	170	37	29	22	37	253	77	105	204
Alcaligenes	Alcaligenes aquatilis	0	0	0	0	415	39	0	0	55	0	0	0	0	0	0	0	0	0	0	0	0	32	0	0	0	0	0	0	0
Alcaligenes	Alcaligenes faecalis	0	0	0	0	0	51	0	0	0	27	0	0	0	0	0	72	0	0	0	0	58	0	0	0	0	191	0	0	0
Alcaligenes	Alcaligenes sp.	0	0	0	0	0	10	0	19	0	0	0	0	0	0	0	0	0	0	0	0	0	0	0	0	0	0	0	0	0
Alcanivorax	Alcanivorax dieselolei	0	0	0	0	0	0	0	0	0	0	0	0	0	0	0	0	0	71	0	0	0	0	0	0	0	79	0	0	0
Alcanivorax	Alcanivorax pacificus	0	14	0	0	0	0	0	0	0	0	0	0	0	0	0	0	0	0	0	0	0	0	0	0	0	0	0	0	0
Alcanivorax	Alcanivorax sp.	0	0	0	0	0	28	0	0	0	0	0	0	0	0	0	0	0	24	0	0	0	0	0	0	0	40	0	0	0
Algibacter	Algibacter alginicilyticus	96	14	13	16	0	0	0	120	131	24	0	0	11	0	0	101	0	0	0	0	34	0	116	19	0	22	16	16	0
Algibacter	Algibacter sp.	44	0	0	14	0	0	0	15	29	26	0	0	0	0	0	17	0	0	0	0	16	13	18	17	0	26	0	0	0
Algoriphagus	Algoriphagus machipongonensis	0	0	0	0	0	0	0	0	0	0	0	0	0	0	0	29	0	0	0	0	0	0	0	0	0	17	18	0	0
Algoriphagus	Algoriphagus sanaruensis	19	0	53	17	24	47	0	33	58	11	0	0	0	0	14	16	0	0	0	0	11	0	64	0	0	23	12	11	25
Algoriphagus	Algoriphagus sp.	0	12	0	0	14	81	0	43	79	18	0	0	0	0	0	32	0	46	0	0	13	0	37	0	0	52	17	12	12
Aliarcobacter	Aliarcobacter butzleri	131	29	0	17	35	0	0	85	39	43	0	0	0	16	17	38	0	123	0	0	26	23	110	35	0	23	28	14	31
Aliarcobacter	Aliarcobacter cibarius	185	39	16	28	21	27	23	215	232	53	21	16	13	0	0	200	0	33	0	17	112	44	180	13	36	0	52	82	0
Aliarcobacter	Aliarcobacter cryaerophilus	132	48	16	34	48	0	26	353	881	69	14	22	15	33	24	246	0	46	0	21	80	25	292	43	13	23	48	55	14
Aliarcobacter	Aliarcobacter faecis	0	0	0	0	16	0	0	19	13	0	0	0	0	0	0	0	0	0	0	0	0	0	35	0	0	28	39	11	14
Aliarcobacter	Aliarcobacter lanthieri	53	39	11	0	0	0	0	104	132	33	0	0	0	0	0	90	0	0	0	0	37	0	198	15	0	0	14	13	0
Aliarcobacter	Aliarcobacter skirrowii	44	0	0	0	33	0	0	13	28	13	0	0	0	0	0	27	0	0	0	0	18	13	26	0	0	63	18	22	0
Aliarcobacter	Aliarcobacter thereius	0	0	0	0	0	0	0	0	0	0	0	0	0	0	0	0	0	0	0	0	0	0	0	0	0	11	0	0	0
Aliarcobacter	Aliarcobacter trophiarum	11	0	0	0	14	0	0	18	30	0	0	0	0	0	0	15	0	0	0	0	0	0	38	0	0	10	10	0	0
Alicycliphilus	Alicycliphilus denitrificans	34	0	0	0	80	501	93	39	0	0	286	0	0	0	0	38	36	273	22	0	41	43	0	0	28	0	0	72	25
Alicyclobacillus	Alicyclobacillus acidocaldarius	0	0	14	0	147	57	31	12	0	16	13	0	0	0	0	33	0	22	0	0	51	34	0	0	0	39	0	0	44
Alicyclobacillus	Alicyclobacillus acidoterrestris	0	0	0	0	0	0	0	0	0	0	0	0	0	0	0	0	0	0	0	0	16	0	0	0	0	0	0	0	0
Alicyclobacillus	Alicyclobacillus mengziensis	0	0	0	0	0	0	0	0	17	0	0	0	0	0	0	42	0	0	0	0	11	0	10	0	0	21	0	0	0
Alicyclobacillus	Alicyclobacillus sp.	260	71	23	48	0	0	21	346	477	47	0	19	22	0	0	305	0	0	0	10	90	16	380	15	12	87	32	55	0
Alienimonas	Alienimonas californiensis	42	0	0	0	0	12	0	0	0	0	13	0	0	0	0	27	0	28	31	0	21	0	0	0	44	10	0	48	61
Aliivibrio	Aliivibrio fischeri	226	0	0	13	0	0	0	27	41	37	0	12	0	0	0	29	0	0	0	37	0	18	46	0	0	21	0	0	0
Aliivibrio	Aliivibrio salmonicida	46	0	0	0	0	0	0	0	0	0	0	0	0	0	0	0	0	0	0	0	0	23	0	0	0	29	0	0	0
Alistipes	Alistipes communis	0	14	107	363	718	550	547	332	0	1200	2163	92	20	11	127	575	0	39	277	243	658	94	34	1039	21	2746	19	83	354
Alistipes	Alistipes dispar	0	0	245	864	226	7922	190	270	37	2636	1415	266	649	45	152	469	144	91	715	941	563	246	122	2390	178	1571	11	365	2222
Alistipes	Alistipes finegoldii	0	23	710	163	960	452	1158	209	0	1197	2516	101	22	17	70	2025	0	0	213	297	2487	144	33	449	29	191	0	33	270
Alistipes	Alistipes indistinctus	0	12	12	42	810	122	260	43	0	141	226	19	12	0	0	733	0	34	0	42	885	49	22	71	14	166	0	0	178
Alistipes	Alistipes megaguti	0	42	210	84	445	242	251	96	0	738	886	47	10	0	40	571	0	0	0	81	739	55	43	154	14	112	0	10	141
Alistipes	Alistipes onderdonkii	0	0	91	141	529	253	215	195	0	1020	1815	59	19	0	444	804	0	0	129	191	934	46	18	465	12	304	0	13	208
Alistipes	Alistipes senegalensis	0	21	127	87	330	314	106	157	11	725	1232	54	19	18	28	266	0	0	36	133	379	39	20	282	13	727	17	251	659
Alistipes	Alistipes shahii	0	0	827	800	475	4397	207	997	52	6002	1370	313	0	0	101	455	0	21	0	626	541	96	20	1953	44	639	0	0	426
Alistipes	Alistipes sp.	0	0	35	21	86	76	0	30	0	170	275	0	0	0	0	113	0	80	0	24	142	19	11	98	0	168	0	0	20
Alkalibacter	Alkalibacter sp.	0	0	0	0	42	37	0	13	0	23	22	0	0	0	11	35	0	82	0	0	24	15	16	43	0	92	25	27	27
Alkalicella	Alkalicella caledoniensis	184	65	26	57	57	10	28	426	453	103	11	26	12	0	10	357	0	29	0	18	119	45	335	82	14	97	77	69	16
Alkaliflexus	Alkaliflexus sp.	16	0	49	0	115	73	37	0	0	63	0	0	0	0	26	84	0	0	0	0	117	13	0	0	0	54	0	0	33
Alkalihalobacillus	Alkalihalobacillus clausii	49	0	0	0	16	12	0	0	40	16	0	0	0	0	0	88	0	0	0	0	45	0	0	39	15	100	14	0	13
Alkalihalobacillus	Alkalihalobacillus krulwichiae	82	12	0	22	0	0	0	44	128	21	0	0	0	0	0	33	0	0	0	0	16	11	124	0	0	27	17	0	0
Alkalihalobacillus	Alkalihalobacillus lehensis	74	26	0	25	33	0	17	149	178	27	0	0	16	0	0	116	0	0	0	0	47	18	150	14	0	0	41	38	11
Alkalihalobacillus	Alkalihalobacillus miscanthi	17	0	0	0	0	0	0	29	41	0	0	0	0	0	0	18	0	16	0	0	0	18	35	0	0	11	0	0	0
Alkalihalobacillus	Alkalihalobacillus sp.	164	108	26	33	25	30	16	235	235	116	0	0	0	0	23	364	0	19	0	0	124	51	547	66	40	129	46	49	24
Alkalihalophilus	Alkalihalophilus pseudofirmus	48	44	14	0	24	52	16	97	49	17	0	0	0	12	0	164	0	16	0	0	70	46	0	0	21	99	41	93	16
Alkalilimnicola	Alkalilimnicola ehrlichii	0	0	0	0	0	177	0	0	0	0	0	0	0	0	0	0	0	0	0	0	0	0	0	0	0	11	0	0	14
Alkaliphilus	Alkaliphilus metalliredigens	340	20	21	22	51	22	0	114	153	64	16	13	0	0	15	93	0	54	11	0	33	28	164	74	0	138	49	34	38
Alkaliphilus	Alkaliphilus oremlandii	349	86	41	77	132	28	63	474	585	114	14	33	29	22	20	454	0	92	0	13	186	64	563	91	56	188	89	141	48
Alkaliphilus	Alkaliphilus sp.	365	85	40	87	127	36	65	432	689	137	16	22	27	16	23	447	0	154	11	32	175	102	604	56	37	332	148	175	92
Alkalitalea	Alkalitalea saponilacus	382	81	40	78	27	22	25	491	640	119	0	30	37	0	0	427	0	24	0	26	106	30	399	48	13	121	32	88	0
Alloacidobacterium	Alloacidobacterium dinghuense	0	0	0	0	0	0	0	0	0	0	0	0	0	0	0	22	0	0	0	0	29	0	0	0	0	37	0	0	10
Alloactinosynnema	Alloactinosynnema sp.	102	0	0	15	0	162	136	0	35	0	843	0	0	0	0	46	0	668	79	0	46	19	0	0	647	30	0	141	101
Allobaculum	Allobaculum mucolyticum	51	18	19	0	0	51	23	65	82	59	0	0	0	56	0	60	0	57	0	15	51	101	48	14	0	16	38	84	70
Allobaculum	Allobaculum sp.	26	11	0	12	0	32	0	22	0	50	0	0	0	42	0	11	0	0	0	0	0	28	0	0	0	14	24	26	45
Allobranchiibius	Allobranchiibius sp.	12	13	56	0	25	169	0	28	0	0	0	0	0	0	0	30	22	540	0	0	34	11	0	0	27	13	0	29	333
Allochromatium	Allochromatium tepidum	0	0	0	0	0	13	0	0	0	0	0	0	0	0	0	0	0	29	0	0	0	0	0	0	0	11	0	0	35
Allochromatium	Allochromatium vinosum	0	0	0	0	0	12	0	0	0	0	0	0	0	0	0	16	0	0	0	0	0	0	0	0	0	0	0	0	0
Allocoleopsis	Allocoleopsis franciscana	0	0	0	0	0	0	0	0	0	0	0	0	0	0	0	0	0	0	0	0	0	0	0	0	0	14	0	0	0
Allofrancisella	Allofrancisella frigidaquae	186	0	0	0	0	0	0	0	0	0	0	0	0	0	0	0	0	15	0	0	0	0	0	0	0	0	0	0	0
Allofrancisella	Allofrancisella guangzhouensis	167	0	0	0	0	0	0	0	0	28	0	0	0	0	0	18	0	0	0	0	0	10	20	0	0	0	0	0	0
Allokutzneria	Allokutzneria albata	111	0	0	0	15	258	25	57	0	0	0	0	0	10	0	43	0	94	26	0	26	0	0	0	42	22	0	46	34
Allosaccharopolyspora	Allosaccharopolyspora coralli	91	0	0	0	0	152	21	0	13	0	59	0	0	0	0	60	0	326	61	0	65	0	0	0	77	106	0	83	0
Allosphingosinicella	Allosphingosinicella indica	0	0	24	0	0	48	0	0	0	0	0	0	0	0	0	0	57	118	0	0	0	0	0	0	0	0	0	0	0
Alteracholeplasma	Alteracholeplasma palmae	149	71	27	49	17	13	28	437	501	73	0	30	25	0	0	375	0	33	0	18	111	35	377	78	21	94	51	94	23
Altererythrobacter	Altererythrobacter ishigakiensis	0	0	0	0	0	0	53	0	0	0	0	0	0	0	0	0	0	0	0	0	0	0	0	0	0	0	0	0	18
Altererythrobacter	Altererythrobacter sp.	14	0	0	0	25	23	47	0	0	0	0	0	0	0	0	77	40	47	0	0	109	0	0	0	21	10	0	28	85
Alteromonas	Alteromonas macleodii	0	0	66	0	22	62	0	0	26	25	12	0	0	0	0	0	0	0	0	0	23	0	0	0	0	79	0	0	0
Alteromonas	Alteromonas mediterranea	26	0	0	0	0	0	0	0	0	38	0	0	0	0	0	0	0	0	0	0	0	0	0	0	0	37	0	0	0
Alteromonas	Alteromonas pelagimontana	0	0	0	0	0	0	0	0	0	0	0	0	0	0	0	0	0	0	0	0	0	0	0	0	0	18	0	0	0
Alteromonas	Alteromonas sp.	88	0	0	0	45	0	0	0	0	0	0	0	0	0	0	64	0	0	0	0	36	0	0	0	0	20	0	0	0
Alysiella	Alysiella crassa	0	0	0	0	0	0	0	0	0	0	0	0	0	0	0	0	0	0	0	0	0	0	0	0	0	10976	23	0	0
Alysiella	Alysiella filiformis	65	0	0	0	0	0	0	0	0	0	0	0	0	0	0	42	0	0	146	0	48	0	0	0	91	11313	0	103	0
Amedibacterium	Amedibacterium intestinale	1370	486	61	300	348	547	132	1963	1997	838	60	102	106	483	119	1132	41	65	45	173	352	568	1686	87	53	107	1223	517	344
Aminipila	Aminipila butyrica	0	0	0	16	210	80	24	10	26	82	0	0	0	29	0	54	0	16	0	17	12	22	87	58	0	141	75	36	70
Aminipila	Aminipila luticellarii	0	0	0	29	258	130	38	33	18	91	0	17	0	18	16	27	0	0	0	41	15	33	75	43	0	85	77	32	181
Aminipila	Aminipila terrae	224	113	45	134	607	146	97	685	767	211	22	33	44	16	24	546	11	20	0	42	176	72	703	74	35	146	115	136	225
Aminobacter	Aminobacter sp.	0	0	0	0	0	35	0	39	0	0	0	0	0	0	0	0	50	0	0	0	0	0	0	0	0	106	0	0	167
Aminobacterium	Aminobacterium colombiense	0	0	0	0	0	0	0	0	0	16	0	0	0	0	0	0	0	0	0	0	0	0	0	0	0	208	0	0	0
Aminomonas	Aminomonas paucivorans	0	0	107	15	0	82	0	0	0	12	0	0	0	0	11	0	0	14	0	0	0	0	0	0	0	558	0	0	0
Ammonifex	Ammonifex degensii	0	0	0	0	0	0	0	0	11	0	0	0	0	0	0	17	0	0	0	0	12	0	0	0	0	29	0	0	15
Amniculibacterium	Amniculibacterium sp.	0	0	0	0	0	76	29	69	65	37	0	0	0	0	0	144	0	0	0	0	78	0	71	19	0	87	0	0	0
Amphibacillus	Amphibacillus xylanus	453	79	24	83	0	0	23	448	591	112	0	32	30	10	0	388	0	0	11	17	91	37	384	42	0	26	64	71	0
Amphritea	Amphritea japonica	0	0	0	0	0	0	0	0	0	0	0	0	0	0	0	0	0	0	0	0	0	0	0	0	13	0	0	25	0
Amycolatopsis	Amycolatopsis acidiphila	97	0	0	0	20	77	31	0	37	0	104	0	0	0	0	69	17	641	108	0	95	10	0	0	138	21	0	139	18
Amycolatopsis	Amycolatopsis aidingensis	52	0	0	0	0	280	13	0	0	0	42	0	0	0	0	23	0	320	33	0	21	0	0	24	81	40	0	82	26
Amycolatopsis	Amycolatopsis albispora	0	38	0	0	0	98	0	93	0	0	64	0	0	0	0	0	0	765	0	0	0	0	0	0	62	19	0	0	91
Amycolatopsis	Amycolatopsis japonica	120	0	0	0	0	81	0	0	0	0	0	0	0	0	0	0	0	278	0	0	0	0	0	0	52	0	0	0	0
Amycolatopsis	Amycolatopsis keratiniphila	0	0	32	0	0	247	0	0	0	0	135	0	0	0	0	22	0	593	0	0	16	0	0	0	39	46	0	42	365
Amycolatopsis	Amycolatopsis mediterranei	28	22	0	0	0	224	134	57	0	0	428	0	0	0	0	22	20	200	0	0	37	39	0	0	154	29	0	15	62
Amycolatopsis	Amycolatopsis methanolica	21	0	25	0	18	120	12	21	0	0	36	0	0	0	0	15	12	222	17	0	24	0	0	0	44	0	0	112	37
Amycolatopsis	Amycolatopsis orientalis	13	0	0	0	13	230	54	0	0	0	57	0	0	0	0	25	0	437	0	0	16	0	0	0	42	16	0	18	0
Amycolatopsis	Amycolatopsis pretoriensis	39	22	0	0	12	92	14	34	0	19	99	0	0	25	0	0	30	316	0	0	0	28	0	0	90	0	0	0	69
Amycolatopsis	Amycolatopsis roodepoortensis	155	0	24	0	26	36	0	36	0	0	59	0	0	0	0	124	0	34	127	0	124	0	0	0	229	23	0	283	185
Amycolatopsis	Amycolatopsis sp.	578	72	52	0	144	752	204	329	102	0	538	0	0	12	0	480	105	5120	621	0	473	32	0	24	845	217	0	1056	1264
Amycolatopsis	Amycolatopsis thermalba	187	0	23	0	26	235	18	42	0	0	106	0	0	0	0	91	14	584	270	0	86	0	0	0	195	25	23	313	228
Amylolactobacillus	Amylolactobacillus amylophilus	41	0	0	0	14	0	14	30	50	14	0	0	0	0	0	20	0	0	0	0	30	19	0	17	0	0	19	24	0
Anabaena	Anabaena cylindrica	0	0	0	0	0	0	0	32	47	0	0	0	0	0	0	32	0	46	0	0	0	0	70	0	0	0	17	30	0
Anabaena	Anabaena sp.	212	0	0	0	0	0	0	0	0	0	0	0	0	0	0	0	0	0	0	0	0	0	0	86	0	0	0	0	0
Anabaenopsis	Anabaenopsis circularis	0	0	0	0	0	0	0	0	0	0	0	0	0	0	0	0	0	0	0	0	0	0	0	0	0	47	0	0	0
Anabaenopsis	Anabaenopsis elenkinii	0	0	0	0	0	0	0	0	0	0	0	0	0	0	0	18	0	0	0	0	0	0	0	0	0	0	0	0	0
Anaerobacillus	Anaerobacillus isosaccharinicus	44	55	27	62	46	13	21	320	427	96	0	15	24	0	0	251	0	18	0	11	70	35	323	52	11	45	33	56	21
Anaerobutyricum	Anaerobutyricum hallii	1089	470	95	253	104	164	117	1655	1626	1684	96	247	78	584	72	1075	26	67	58	437	375	975	1752	83	75	223	1723	572	567
Anaerococcus	Anaerococcus mediterraneensis	25838	4091	2359	2773	7789	335	5527	29937	51502	5342	940	944	1212	116	574	31284	188	3501	730	654	12639	2170	21429	3969	2450	277	2178	5861	1046
Anaerococcus	Anaerococcus obesiensis	38623	6826	3281	3932	3480	341	3990	40807	86803	7753	4193	2093	3108	234	699	35448	572	2288	1310	1301	13469	17727	26128	13412	3540	4863	3836	11303	2192
Anaerococcus	Anaerococcus prevotii	23150	6002	2227	3090	8693	654	3119	37202	50838	8249	851	1568	1909	206	426	37858	320	2969	703	1069	11787	4306	27136	3101	5287	183	2822	7118	7533
Anaerococcus	Anaerococcus vaginalis	36493	5066	2136	4286	2846	219	3386	36937	70860	6649	3892	1455	3175	168	430	32700	626	1340	1579	916	11482	19251	26786	11151	2645	4261	3257	8736	1088
Anaerocolumna	Anaerocolumna cellulosilytica	270	96	22	99	90	41	37	427	543	274	25	32	25	97	15	427	0	23	0	84	133	151	768	46	30	121	388	168	171
Anaerocolumna	Anaerocolumna chitinilytica	289	19	0	25	30	38	16	37	39	210	13	18	0	102	16	55	0	49	11	57	19	95	104	23	0	188	306	34	145
Anaerocolumna	Anaerocolumna sedimenticola	328	110	37	92	46	45	85	470	591	304	0	56	43	87	20	468	0	81	14	116	127	119	640	57	19	311	469	137	167
Anaerohalosphaera	Anaerohalosphaera lusitana	0	0	0	0	0	0	0	0	0	0	0	0	0	0	0	12	0	0	0	0	0	0	0	0	0	11	0	0	0
Anaerolinea	Anaerolinea thermophila	0	0	0	0	65	12	0	0	0	0	0	0	0	0	0	85	0	10	0	0	129	11	0	0	0	184	0	0	0
Anaeromyxobacter	Anaeromyxobacter dehalogenans	0	0	39	0	34	80	106	66	0	0	64	0	0	0	0	51	0	287	0	0	62	0	0	18	66	66	0	0	83
Anaeromyxobacter	Anaeromyxobacter sp.	0	37	87	0	323	130	200	123	40	0	186	17	21	0	18	405	28	468	0	24	406	65	22	18	318	124	14	36	464
Anaerostipes	Anaerostipes caccae	11	69	0	104	211	88	43	104	44	476	210	34	106	6901	34	138	18	44	0	108	160	1758	313	35	0	124	889	632	1852
Anaerostipes	Anaerostipes hadrus	357	872	71	208	130	142	138	1278	1680	1048	142	125	85	361	79	1146	17	36	0	395	465	1510	1571	114	66	87	1381	384	462
Anaerostipes	Anaerostipes rhamnosivorans	218	84	29	78	117	89	55	386	391	465	30	35	23	150	32	284	0	14	0	107	101	91	476	40	0	110	473	133	215
Anaerotignum	Anaerotignum propionicum	134	66	0	49	27	23	22	75	118	146	11	0	0	372	13	100	0	44	0	35	87	169	140	32	0	191	121	48	57
Anaerotruncus	Anaerotruncus colihominis	0	31	0	225	38	1146	19	110	36	320	46	269	91	179	200	0	24	25	0	3523	24	138	192	833	0	763	533	551	53
Anaplasma	Anaplasma phagocytophilum	13	0	0	0	0	0	0	0	0	0	0	0	0	0	0	0	0	0	0	0	0	0	0	0	0	0	0	0	0
Ancylobacter	Ancylobacter polymorphus	0	42	0	0	0	31	0	45	0	0	0	0	0	0	0	0	96	217	0	0	0	0	12	0	14	0	0	0	34
Ancylobacter	Ancylobacter pratisalsi	0	0	0	0	0	0	0	0	0	0	0	0	0	0	0	0	33	0	0	0	0	0	0	0	0	23	0	0	0
Ancylobacter	Ancylobacter sp.	0	0	11	0	0	25	12	21	17	0	0	0	0	0	0	12	33	22	0	0	12	0	0	61	174	55	0	16	66
Aneurinibacillus	Aneurinibacillus soli	216	47	24	23	0	0	10	211	224	50	0	17	15	11	0	173	0	103	0	0	45	13	201	0	12	0	24	29	0
Aneurinibacillus	Aneurinibacillus thermoaerophilus	140	0	0	0	0	0	0	0	0	0	0	0	0	0	0	0	0	0	0	0	0	0	0	0	0	0	0	0	0
Annandia	Annandia adelgestsuga	0	0	0	0	0	0	0	268	0	0	0	0	0	0	0	0	0	0	0	0	65	0	284	0	0	0	0	0	0
Anoxybacillus	Anoxybacillus amylolyticus	13	0	10	0	0	0	0	61	25	0	0	0	0	0	0	24	0	0	0	0	14	0	20	0	0	103	10	12	0
Anoxybacillus	Anoxybacillus caldiproteolyticus	19	0	0	0	0	16	0	10	0	11	0	0	0	0	0	34	0	0	0	0	19	19	13	0	0	45	11	10	13
Anoxybacillus	Anoxybacillus flavithermus	45	20	17	0	28	0	18	68	78	19	0	0	0	0	16	69	0	0	0	17	55	23	113	54	0	0	34	65	39
Anoxybacillus	Anoxybacillus sediminis	18	0	0	0	56	0	30	0	18	27	0	0	0	0	0	104	0	0	12	0	128	10	0	24	19	176	21	25	13
Anoxybacillus	Anoxybacillus sp.	0	0	0	0	0	0	0	0	0	0	0	0	0	0	0	0	0	0	0	0	0	0	0	35	0	0	0	0	0
Anoxybacter	Anoxybacter fermentans	77	13	17	0	16	0	0	53	56	23	10	0	0	0	12	61	0	16	0	0	50	29	74	53	0	39	44	47	22
Anseongella	Anseongella ginsenosidimutans	0	0	37	0	0	76	0	0	0	20	0	0	0	0	0	15	0	0	0	0	0	0	0	0	0	17	0	0	0
Antarcticibacterium	Antarcticibacterium arcticum	12	0	0	0	0	0	0	0	0	0	0	0	0	0	0	0	0	0	0	0	0	0	0	0	0	50	0	0	17
Antarcticibacterium	Antarcticibacterium flavum	296	27	0	33	0	0	97	133	213	58	0	26	12	0	0	200	0	0	0	14	145	12	157	0	0	30	19	29	0
Antarcticibacterium	Antarcticibacterium sp.	0	114	0	0	39	0	0	0	0	0	0	0	0	0	16	16	0	0	0	0	16	0	0	0	0	0	0	0	0
Antarctobacter	Antarctobacter heliothermus	0	0	0	0	0	40	13	22	0	0	0	0	0	0	0	13	0	11	0	0	0	0	0	0	0	15	0	0	0
Anthocerotibacter	Anthocerotibacter panamensis	0	0	0	0	0	0	0	0	0	0	0	0	0	0	0	0	0	0	0	0	0	0	0	0	0	0	10	0	0
Apibacter	Apibacter raozihei	198	53	11	48	21	14	22	322	396	67	0	15	22	0	0	278	0	0	27	10	54	22	290	37	0	94	37	58	0
Apibacter	Apibacter sp.	14	0	13	0	0	33	14	39	36	22	0	0	0	0	0	107	0	0	0	0	122	0	41	0	0	0	0	0	0
Apilactobacillus	Apilactobacillus bombintestini	192	0	0	0	0	0	0	0	0	0	0	0	0	0	0	0	0	0	0	0	0	32	0	0	0	0	0	0	0
Apilactobacillus	Apilactobacillus kunkeei	45	0	0	10	23	0	16	54	75	22	0	0	0	0	0	42	0	0	0	0	11	19	76	0	0	25	0	0	14
Apilactobacillus	Apilactobacillus sp.	0	0	0	0	0	0	0	0	0	0	0	0	0	0	0	18	0	0	0	0	0	0	18	65	0	16	18	0	0
Aquabacter	Aquabacter sp.	0	0	0	0	0	57	14	0	0	13	204	0	0	0	0	0	32	31	0	0	0	11	0	0	44	0	0	13	53
Aquabacterium	Aquabacterium olei	0	0	0	0	0	15	0	0	0	0	0	0	0	0	0	0	14	35	0	0	0	0	0	0	0	201	0	27	23
Aquaspirillum	Aquaspirillum sp.	0	0	0	0	0	99	0	0	0	0	0	0	0	0	0	12	0	17	0	0	0	0	0	0	0	305	0	0	28
Aquella	Aquella oligotrophica	16	0	0	0	0	0	0	0	0	0	0	0	0	0	0	22	0	0	0	0	25	0	0	0	0	19	0	21	0
Aquibium	Aquibium microcysteis	11	0	11	0	12	23	0	32	0	11	10	0	0	0	0	17	39	90	0	0	11	0	0	0	0	13	0	26	100
Aquibium	Aquibium oceanicum	40	0	0	0	0	0	10	0	0	0	15	0	0	0	0	15	25	0	0	0	18	0	0	0	12	21	0	24	13
Aquicella	Aquicella lusitana	62	0	0	0	0	0	0	37	45	37	0	0	0	0	15	27	0	0	0	89	0	0	51	0	0	167	0	0	0
Aquicella	Aquicella siphonis	0	0	0	0	0	0	0	0	10	0	0	0	0	0	0	0	0	0	0	0	0	0	0	0	0	0	0	0	0
Aquifex	Aquifex aeolicus	10	0	0	0	0	0	0	0	0	0	0	0	0	0	0	0	0	0	0	0	0	0	15	0	0	14	0	0	0
Aquiflexum	Aquiflexum balticum	0	0	0	0	10	18	0	0	0	11	0	0	0	0	0	0	0	0	0	0	0	0	12	26	0	66	11	0	16
Aquihabitans	Aquihabitans sp.	72	0	14	0	10	180	0	44	0	0	57	0	0	10	0	72	14	462	71	0	52	12	0	0	118	56	0	130	193
Aquiluna	Aquiluna borgnonia	0	0	0	0	12	42	0	0	0	0	0	0	0	0	0	10	0	0	0	0	0	0	0	0	0	11	0	14	120
Aquiluna	Aquiluna sp.	0	0	0	0	0	11	0	0	0	0	0	0	0	0	0	0	0	0	0	0	0	0	0	0	0	10	0	0	22
Aquimarina	Aquimarina sp.	75	24	0	0	25	25	0	284	84	77	51	0	0	0	0	195	0	17	0	0	84	33	111	0	17	173	43	45	31
Aquincola	Aquincola tertiaricarbonis	0	0	0	0	14	19	0	23	0	0	0	0	0	29	0	0	41	102	0	0	0	15	0	15	27	32	0	21	113
Aquirufa	Aquirufa antheringensis	0	0	0	0	0	0	0	0	0	22	0	0	0	0	0	0	0	0	0	0	0	0	0	0	0	0	0	0	0
Aquirufa	Aquirufa nivalisilvae	17	0	0	0	15	0	0	0	16	13	0	0	0	0	0	15	0	0	0	0	10	0	0	0	0	31	11	0	0
Aquirufa	Aquirufa sp.	0	0	0	0	21	14	15	0	0	0	0	0	0	0	0	19	0	0	0	0	20	0	0	0	0	0	0	0	0
Aquisalimonas	Aquisalimonas sp.	29	13	0	0	0	0	0	19	0	0	0	0	0	0	0	13	0	0	22	0	0	0	0	0	29	18	0	16	0
Aquisalinus	Aquisalinus flavus	0	0	0	0	0	0	15	0	0	0	0	0	0	0	0	0	0	0	0	0	0	0	0	0	0	0	0	0	12
Aquisediminimonas	Aquisediminimonas profunda	0	0	41	0	0	48	0	0	0	0	0	0	0	0	0	0	14	0	0	0	0	0	0	0	0	12	0	0	0
Aquisphaera	Aquisphaera giovannonii	17	14	25	0	33	30	50	43	0	10	41	0	0	12	0	37	0	33	19	0	49	0	0	0	34	42	0	70	121
Aquitalea	Aquitalea aquatilis	0	0	0	0	0	0	14	0	0	0	0	0	0	0	0	0	0	0	0	0	17	0	0	0	0	333	0	0	0
Aquitalea	Aquitalea denitrificans	0	0	19	0	0	27	0	0	0	0	0	0	0	0	37	30	0	0	48	0	19	0	0	0	0	144	0	77	0
Aquitalea	Aquitalea magnusonii	0	0	0	0	0	0	0	0	0	0	0	0	0	0	0	0	0	0	0	0	0	0	0	0	0	72	0	0	0
Aquitalea	Aquitalea sp.	26	0	0	0	0	0	0	0	0	0	0	0	0	0	0	21	0	0	15	0	30	0	0	0	21	41	0	20	0
Arabiibacter	Arabiibacter massiliensis	10	207	0	107	113	63	359	709	12	150	10	0	59	110	0	129	0	63	0	41	159	213	26	97	0	176	49	11	32
Arachidicoccus	Arachidicoccus ginsenosidivorans	0	0	0	0	60	13	0	12	0	0	0	0	0	0	0	46	0	0	22	0	58	0	15	0	0	46	0	0	0
Arachidicoccus	Arachidicoccus soli	0	0	0	0	21	24	0	0	0	12	0	0	0	0	0	10	0	0	0	0	0	0	13	0	0	106	0	0	0
Arachidicoccus	Arachidicoccus sp.	245	75	25	68	10	19	33	386	534	93	0	17	21	0	0	432	0	0	0	12	123	26	412	15	17	63	46	106	0
Arachidicoccus	Arachidicoccus terrestris	61	0	0	0	0	15	0	0	0	12	0	0	0	0	0	0	0	0	0	0	0	0	0	0	0	23	0	0	0
Arachnia	Arachnia propionica	48	16	0	0	11	69	34	96	0	0	10	0	0	0	22	33	12	8984	77	0	44	0	0	0	44	90	0	98	164
Arachnia	Arachnia rubra	27	0	0	0	0	0	57	11	0	0	255	0	0	0	0	22	0	4389	39	0	38	11	0	0	25	21	0	46	67
Arcanobacterium	Arcanobacterium haemolyticum	454	0	146	19	80	253	111	33	0	21	132	0	41	0	25	331	0	177	679	0	293	28	43	0	458	24	49	779	1794
Arcanobacterium	Arcanobacterium phocae	17	0	36	0	45	122	0	29	41	0	17	0	0	0	14	51	0	0	15	0	63	14	15	0	58	0	0	50	516
Arcanobacterium	Arcanobacterium phocisimile	168	0	65	0	57	73	0	13	0	0	24	0	0	0	0	81	0	0	82	0	69	0	11	0	72	0	16	178	667
Arcanobacterium	Arcanobacterium pinnipediorum	17	0	42	0	63	117	131	0	12	14	97	0	0	0	17	23	0	0	0	0	0	14	22	79	57	13	0	62	529
Arcanobacterium	Arcanobacterium sp.	14	0	15	0	0	62	0	14	41	12	0	0	0	0	0	0	0	0	0	0	0	0	12	0	0	24	0	0	112
Archaeoglobus	Archaeoglobus fulgidus	0	0	0	0	0	0	0	0	0	0	0	0	0	0	0	0	0	0	0	0	0	0	0	0	0	12	0	0	0
Archaeoglobus	Archaeoglobus sulfaticallidus	0	0	0	0	0	0	0	0	0	0	0	0	0	0	0	0	0	0	0	0	0	0	12	0	0	0	0	0	0
Archangium	Archangium gephyra	17	0	0	0	0	0	0	23	0	0	22	0	0	0	0	40	12	249	20	0	57	0	0	0	24	15	0	49	84
Archangium	Archangium violaceum	51	22	91	18	68	78	45	89	55	27	39	0	0	19	0	164	0	231	45	0	133	45	0	0	66	57	0	90	146
Arcobacter	Arcobacter aquimarinus	67	27	0	17	15	0	0	137	132	20	0	0	0	0	0	114	0	0	0	0	47	21	142	0	16	18	27	34	21
Arcobacter	Arcobacter cloacae	70	12	0	0	0	0	0	94	117	45	0	0	0	0	0	71	0	34	0	0	17	0	111	25	0	36	29	23	0
Arcobacter	Arcobacter defluvii	0	111	0	0	0	0	0	77	0	0	0	0	0	0	0	0	0	0	0	0	0	0	65	63	0	86	0	0	0
Arcobacter	Arcobacter ellisii	29	65	17	56	29	0	34	298	363	85	0	24	27	0	0	316	0	35	0	17	92	41	293	17	17	12	55	48	0
Arcobacter	Arcobacter nitrofigilis	22	0	0	0	0	0	0	34	16	0	0	0	0	0	0	29	0	0	0	0	14	0	0	0	0	0	15	21	0
Arcobacter	Arcobacter peruensis	0	0	0	0	0	0	0	99	0	0	0	0	0	0	0	0	0	0	0	0	0	0	0	0	0	0	0	0	0
Arcobacter	Arcobacter porcinus	254	63	27	57	40	23	66	433	398	97	15	0	24	0	0	337	0	0	0	23	117	51	406	21	49	18	58	98	39
Arcobacter	Arcobacter sp.	374	39	16	22	15	0	18	232	462	74	0	14	18	16	0	281	0	20	0	16	109	40	232	41	24	52	76	65	12
Arcobacter	Arcobacter suis	23	0	0	0	0	0	0	28	42	14	0	0	0	0	0	21	0	14	0	0	0	0	48	27	0	43	19	0	0
Arcobacter	Arcobacter venerupis	73	18	0	19	0	0	0	143	159	40	0	11	11	0	0	146	0	0	0	0	27	22	223	0	0	81	25	24	0
Arcticibacterium	Arcticibacterium luteifluviistationis	0	0	0	0	16	12	0	0	0	0	0	0	0	0	14	10	0	0	0	0	0	0	0	16	0	25	0	0	0
Arcticimaribacter	Arcticimaribacter forsetii	15	12	0	0	26	0	0	76	72	25	0	0	0	0	0	58	0	0	0	0	25	13	100	0	0	0	11	24	0
Arenibacter	Arenibacter algicola	0	0	0	0	387	0	0	17	20	0	0	0	0	0	0	138	0	46	0	0	202	61	0	17	0	84	0	0	0
Arenimonas	Arenimonas daejeonensis	0	0	0	0	0	0	0	12	0	0	55	0	0	0	0	0	0	0	0	0	0	0	0	0	0	91	0	0	34
Aromatoleum	Aromatoleum aromaticum	0	0	0	0	21	0	0	0	0	0	0	0	0	0	0	0	0	56	0	0	0	0	0	0	0	141	0	0	0
Aromatoleum	Aromatoleum bremense	0	0	0	0	0	14	0	25	0	0	0	0	0	0	0	0	0	64	0	0	0	0	0	0	0	0	0	0	0
Aromatoleum	Aromatoleum petrolei	0	16	0	0	0	0	0	82	0	0	0	0	0	0	0	0	0	127	0	0	0	0	0	0	0	95	0	0	0
Aromatoleum	Aromatoleum pumilum	0	0	0	0	0	16	0	10	0	0	26	0	0	0	0	112	12	14	0	0	131	12	0	0	55	0	0	0	0
Arsenicicoccus	Arsenicicoccus sp.	103	0	19	0	36	89	34	0	0	0	88	0	0	0	0	15	81	1825	88	0	21	0	0	0	170	27	0	198	455
Arsenophonus	Arsenophonus lipoptenae	0	0	10	0	0	0	0	0	0	0	0	0	0	0	0	0	0	0	0	25	0	0	0	0	0	0	0	0	0
Arsenophonus	Arsenophonus sp.	62	0	33	0	0	0	0	0	0	0	0	0	0	0	0	0	0	0	0	0	0	0	0	0	0	82	0	0	0
Arthrobacter	Arthrobacter agilis	328	17	37	0	54	40	109	11	19	0	403	0	15	0	0	184	15	489	265	0	224	13	0	0	583	33	25	403	328
Arthrobacter	Arthrobacter alpinus	297	0	54	0	74	856	213	80	37	0	146	0	0	0	0	154	0	636	158	0	124	0	0	20	312	56	0	342	559
Arthrobacter	Arthrobacter crystallopoietes	0	32	74	0	54	312	54	54	25	0	211	0	33	0	0	20	0	276	0	0	21	15	0	32	137	48	0	64	546
Arthrobacter	Arthrobacter dokdonellae	78	0	22	0	54	325	26	31	12	0	39	0	0	0	0	42	0	293	85	0	35	11	0	0	107	16	15	183	249
Arthrobacter	Arthrobacter jiangjiafuii	38	0	23	0	17	39	0	19	0	0	15	0	0	0	0	22	0	184	21	0	23	0	0	25	39	45	0	45	271
Arthrobacter	Arthrobacter sp.	1292	36	752	43	1156	4466	945	248	341	58	2415	0	58	56	81	1145	0	7162	933	17	993	115	87	171	2403	691	0	2429	9815
Arthrobacter	Arthrobacter sulfonylureivorans	0	0	16	0	29	50	32	0	16	0	44	0	0	41	0	23	0	198	0	0	12	41	0	0	0	23	0	14	298
Arthrobacter	Arthrobacter sunyaminii	0	0	14	0	14	95	20	0	0	0	0	0	0	0	0	0	0	69	0	0	0	0	0	0	47	12	0	18	90
Arthrobacter	Arthrobacter woluwensis	54	0	32	0	37	144	0	53	0	0	0	0	0	0	0	39	0	347	24	0	45	0	0	0	26	37	0	85	391
Arthromitus	Arthromitus sp.	869	174	62	144	97	24	101	1001	1206	255	28	53	72	19	22	745	0	123	25	58	293	128	1040	69	54	119	123	231	91
Asaia	Asaia bogorensis	0	0	0	0	17	0	0	0	0	0	0	0	0	0	0	38	0	0	24	0	45	0	0	0	14	10	0	16	0
Asticcacaulis	Asticcacaulis excentricus	18	19	0	0	0	0	24	23	12	11	0	0	0	0	0	17	13	0	0	0	15	0	28	0	0	0	0	19	23
Asticcacaulis	Asticcacaulis sp.	0	0	0	0	0	0	0	0	0	0	0	0	0	0	0	0	0	77	0	0	0	0	0	0	0	0	0	0	0
Atelocyanobacterium	Atelocyanobacterium thalassa	10	0	47	0	16	26	0	10	0	0	0	0	0	0	0	22	16	0	0	0	0	0	12	0	0	0	17	14	14
Athalassotoga	Athalassotoga saccharophila	500	46	17	49	0	0	40	273	363	68	0	16	32	0	0	259	0	10	0	0	74	29	253	0	11	0	41	42	0
Atlantibacter	Atlantibacter hermannii	0	0	0	0	0	10	0	0	0	0	0	10	0	0	0	0	0	0	0	0	0	10	0	0	0	17	0	0	19
Atlantibacter	Atlantibacter subterranea	0	19	0	0	0	0	0	52	0	0	0	0	0	0	0	0	0	0	0	0	0	0	0	0	0	0	0	0	0
Atopobium	Atopobium sp.	0	127	0	23	16	1123	119	408	0	158	272	0	20	273	0	63	0	0	0	14	51	459	113	0	254	85	35	0	0
Atribacter	Atribacter laminatus	21	0	0	14	14	0	0	44	31	15	0	0	0	0	0	27	0	0	0	0	12	10	69	35	0	0	0	22	19
Aurantiacibacter	Aurantiacibacter atlanticus	0	0	0	0	15	0	0	0	0	0	0	0	0	0	0	26	0	0	0	0	22	0	0	0	0	19	0	0	0
Aurantiacibacter	Aurantiacibacter gangjinensis	0	0	0	0	75	0	0	0	0	0	0	0	0	0	0	0	0	0	0	0	0	0	0	0	0	0	0	0	0
Aurantimicrobium	Aurantimicrobium minutum	0	0	0	0	0	0	0	0	0	0	0	0	0	0	0	0	0	0	0	0	0	0	0	0	0	0	0	0	26
Aurantimicrobium	Aurantimicrobium photophilum	19	0	0	0	63	120	29	0	14	0	0	0	0	0	0	64	0	0	0	0	56	0	0	19	25	42	0	17	23
Aurantimicrobium	Aurantimicrobium sp.	0	0	0	0	0	0	0	0	35	0	0	0	0	0	0	0	0	0	0	0	0	0	0	13	0	0	0	0	0
Aurantimonas	Aurantimonas sp.	10	0	0	0	0	0	0	0	0	0	0	0	0	0	0	0	44	24	0	0	24	0	0	0	0	10	0	10	0
Auraticoccus	Auraticoccus monumenti	0	0	31	0	35	62	25	13	0	0	122	0	0	0	0	15	0	3447	0	0	0	0	0	29	106	0	0	21	302
Aureimonas	Aureimonas altamirensis	0	0	0	0	0	71	0	20	0	0	0	0	0	0	0	0	14	41	0	0	0	0	0	0	0	0	0	0	0
Aureimonas	Aureimonas mangrovi	0	0	15	0	0	56	0	0	0	0	0	0	0	0	0	0	38	0	0	0	0	41	0	0	0	12	0	0	0
Aureimonas	Aureimonas populi	0	19	0	0	0	68	0	12	0	0	26	0	0	0	0	0	22	0	0	0	0	0	0	0	0	25	0	0	13
Aureimonas	Aureimonas sp.	0	12	0	0	570	17	405	0	0	0	80	0	0	0	0	452	142	190	0	0	679	24	10	0	63	239	0	18	186
Aureliella	Aureliella helgolandensis	0	0	0	0	0	209	0	0	0	0	0	0	0	0	0	0	0	0	0	0	0	0	0	0	0	0	0	0	0
Auritidibacter	Auritidibacter sp.	29	0	0	0	19	697	0	0	0	0	0	0	0	0	0	24	0	116	27	0	17	0	0	0	31	0	0	41	58
Austwickia	Austwickia chelonae	0	11	0	0	0	36	10	0	19	0	28	0	0	0	0	21	22	389	0	0	27	0	11	0	32	16	0	15	31
Avibacterium	Avibacterium paragallinarum	0	0	35	0	0	60	0	35	0	61	0	39	0	0	49	0	0	0	0	223	0	0	166	0	0	103	0	12	53
Avibacterium	Avibacterium sp.	0	0	0	0	39	47	0	28	0	101	0	63	0	0	63	0	0	0	0	356	0	0	190	0	0	142	13	0	0
Avibacterium	Avibacterium volantium	0	0	0	0	0	24	36	26	0	48	0	17	0	0	14	74	0	17	0	110	95	0	123	0	0	361	0	0	0
Azoamicus	Azoamicus ciliaticola	16	0	0	0	0	0	0	0	0	0	0	0	0	0	0	0	0	0	0	0	0	0	0	0	0	0	0	0	0
Azoarcus	Azoarcus communis	0	0	0	0	0	0	0	21	0	28	0	0	0	0	0	141	24	163	0	0	106	24	0	0	0	48	33	0	0
Azoarcus	Azoarcus olearius	0	0	0	0	0	28	0	0	0	0	0	0	0	0	0	0	0	34	0	0	0	0	0	21	0	17	0	0	13
Azoarcus	Azoarcus sp.	0	0	0	0	0	17	34	0	0	18	51	0	0	0	0	0	0	142	0	0	0	0	0	0	15	87	0	0	0
Azorhizobium	Azorhizobium caulinodans	0	12	0	0	11	0	18	26	0	0	0	0	0	17	0	14	49	103	0	0	33	0	0	0	0	29	0	0	10
Azospira	Azospira inquinata	0	0	0	0	0	16	0	0	0	0	0	0	0	0	0	51	0	0	0	0	0	0	0	0	0	227	0	0	0
Azospira	Azospira restricta	0	0	0	0	0	25	0	36	0	0	0	0	0	0	0	0	0	161	0	0	0	0	0	0	0	40	0	0	0
Azospirillum	Azospirillum baldaniorum	0	0	0	0	0	0	0	39	0	0	0	0	0	0	0	0	36	140	0	0	0	0	0	0	68	0	0	0	0
Azospirillum	Azospirillum brasilense	0	19	0	0	0	29	32	48	0	27	107	0	0	22	0	0	50	67	0	0	0	47	0	20	123	115	0	22	118
Azospirillum	Azospirillum humicireducens	0	0	0	0	0	0	0	0	0	0	0	0	0	0	0	0	11	38	0	0	0	0	0	0	0	20	0	0	0
Azospirillum	Azospirillum lipoferum	0	0	38	0	0	0	0	20	0	0	0	0	0	0	0	0	22	21	0	0	0	0	0	27	28	98	0	13	44
Azospirillum	Azospirillum oryzae	0	26	0	0	0	29	0	0	0	0	0	0	0	0	0	0	0	0	0	0	0	0	0	0	0	0	0	0	0
Azospirillum	Azospirillum ramasamyi	13	0	0	0	0	11	74	15	45	19	284	0	0	0	0	43	17	36	0	0	32	33	0	21	72	26	0	26	0
Azospirillum	Azospirillum sp.	0	0	0	0	33	77	157	11	0	0	208	0	0	0	0	0	109	310	0	0	30	0	0	0	140	13	0	37	202
Azospirillum	Azospirillum thermophilum	11	0	0	0	61	78	27	0	0	15	58	0	0	0	0	24	27	75	12	0	14	0	0	0	59	74	0	18	30
Azospirillum	Azospirillum thiophilum	0	0	0	0	24	0	25	24	0	0	68	0	0	0	0	30	25	0	0	0	34	0	0	0	15	15	0	0	0
Azotobacter	Azotobacter chroococcum	0	0	0	0	0	0	0	0	0	0	14	0	0	0	0	90	12	92	0	0	151	0	0	0	0	0	0	0	0
Azotobacter	Azotobacter salinestris	0	0	0	0	0	0	59	0	0	0	0	0	0	0	0	0	0	0	0	0	0	0	0	0	0	109	0	0	0
Azotobacter	Azotobacter vinelandii	0	0	0	0	0	0	0	34	0	0	0	0	0	0	0	0	0	0	0	0	10	0	0	0	0	0	0	0	0
Babela	Babela massiliensis	24	0	0	0	0	0	0	20	27	0	0	0	0	0	0	25	0	0	0	0	0	0	35	0	0	0	0	0	0
Bacillus	Bacillus albus	0	0	0	0	0	0	0	0	0	0	0	0	0	0	0	0	0	0	0	0	0	0	28	0	0	0	0	0	0
Bacillus	Bacillus altitudinis	0	0	0	0	0	0	0	0	38	17	0	0	0	0	0	15	0	0	0	0	0	28	18	0	0	18	23	0	36
Bacillus	Bacillus amyloliquefaciens	0	0	0	0	0	0	0	0	0	0	0	0	0	0	0	0	0	0	0	0	0	0	0	0	0	153	0	0	0
Bacillus	Bacillus anthracis	56	0	0	0	0	0	0	0	25	235	0	0	0	0	0	411	48	0	0	0	0	0	29	0	0	182	0	244	0
Bacillus	Bacillus aquiflavi	155	125	32	84	39	21	21	607	1080	125	15	30	32	11	11	561	0	36	0	33	223	66	552	39	53	13	73	109	28
Bacillus	Bacillus atrophaeus	0	0	0	0	0	0	0	0	0	0	0	0	0	0	0	0	0	0	0	0	0	0	13	0	0	13	0	0	0
Bacillus	Bacillus badius	0	0	0	0	0	0	0	0	0	0	0	0	0	0	0	0	0	0	0	0	0	0	19	0	0	0	0	0	0
Bacillus	Bacillus cabrialesii	0	0	0	0	0	0	0	0	0	0	0	0	0	0	0	0	0	0	0	0	0	0	0	22	0	0	0	0	0
Bacillus	Bacillus cereus	1136	241	165	142	323	59	163	1495	1438	332	36	137	107	171	44	984	62	146	81	150	314	290	1167	278	145	512	277	326	164
Bacillus	Bacillus cytotoxicus	171	39	19	53	0	21	23	266	124	84	0	14	18	0	0	221	0	0	0	0	57	21	275	17	0	31	33	50	0
Bacillus	Bacillus dafuensis	280	0	0	0	15	0	0	20	69	52	0	0	0	13	0	21	0	40	0	0	17	12	57	0	0	51	40	0	15
Bacillus	Bacillus fonticola	0	0	0	0	0	0	0	0	0	13	0	0	0	0	0	0	0	20	0	0	0	0	0	0	0	0	0	0	0
Bacillus	Bacillus glycinifermentans	235	33	18	36	0	17	21	264	338	70	0	13	23	0	0	242	0	0	17	17	66	16	233	14	14	46	33	81	22
Bacillus	Bacillus gobiensis	18	0	0	0	13	0	0	30	65	18	0	0	0	15	0	39	0	18	0	0	15	10	87	0	0	20	33	17	11
Bacillus	Bacillus infantis	0	0	0	0	0	0	0	0	0	15	0	0	0	0	0	17	0	0	0	0	0	10	14	0	0	51	11	13	0
Bacillus	Bacillus licheniformis	0	107	0	93	0	0	0	709	899	190	0	0	0	0	0	660	0	0	0	0	185	66	665	0	0	0	139	175	0
Bacillus	Bacillus luti	0	17	17	28	11	0	0	197	235	35	0	0	11	0	0	180	0	0	0	0	41	0	162	12	0	0	27	30	0
Bacillus	Bacillus methanolicus	78	17	0	23	20	0	0	86	98	46	0	0	0	0	0	80	0	0	0	0	34	0	93	0	0	60	27	17	13
Bacillus	Bacillus mojavensis	0	0	0	0	0	0	0	0	0	0	0	0	0	0	0	0	0	0	0	0	0	0	0	0	0	12	12	0	0
Bacillus	Bacillus mycoides	353	54	25	71	53	75	65	378	471	85	0	32	30	23	15	388	15	45	0	28	102	71	757	63	17	60	83	93	55
Bacillus	Bacillus paralicheniformis	0	0	0	0	0	0	0	0	0	16	0	0	0	0	0	13	0	19	0	0	11	0	0	0	0	22	13	0	0
Bacillus	Bacillus paranthracis	98	0	0	0	0	0	0	0	0	57	0	0	0	0	0	0	0	0	0	0	0	192	0	0	0	0	0	0	0
Bacillus	Bacillus phage	23	0	0	0	0	0	0	0	0	0	0	0	0	0	0	0	0	0	0	0	0	0	0	0	0	0	0	0	0
Bacillus	Bacillus pseudomycoides	423	143	69	132	95	13	93	838	1039	252	0	45	76	14	14	733	11	31	14	42	265	97	874	45	36	63	76	156	36
Bacillus	Bacillus pumilus	537	66	27	67	32	18	54	432	487	130	0	41	34	12	14	334	0	0	12	31	133	56	457	22	22	40	100	85	49
Bacillus	Bacillus rugosus	0	0	0	0	0	0	13	0	0	0	0	0	0	0	0	0	0	0	0	0	0	14	0	0	0	0	0	0	0
Bacillus	Bacillus safensis	0	0	0	13	20	20	0	33	34	21	0	0	0	0	0	44	0	0	0	0	0	32	67	91	0	17	20	19	48
Bacillus	Bacillus shivajii	354	76	27	56	13	13	25	409	434	110	14	25	24	0	0	284	0	20	0	25	114	52	377	12	42	0	48	114	28
Bacillus	Bacillus siamensis	0	0	0	0	0	0	0	0	0	0	0	0	0	0	0	0	0	0	0	0	0	0	0	0	0	0	0	42	0
Bacillus	Bacillus smithii	15	0	0	0	0	16	0	13	14	18	0	0	0	0	0	20	0	0	0	0	0	0	43	35	0	126	35	0	23
Bacillus	Bacillus sp.	1477	285	156	286	304	442	185	1681	2338	661	0	82	80	68	21	1605	0	109	0	71	682	398	1992	221	77	1055	794	1019	223
Bacillus	Bacillus subtilis	438	97	0	150	0	72	0	541	613	179	0	0	0	0	0	582	32	0	0	0	235	104	800	321	0	299	164	117	0
Bacillus	Bacillus tequilensis	0	0	0	0	0	37	0	0	0	0	0	0	0	0	0	0	0	0	0	0	0	0	12	0	0	12	0	0	0
Bacillus	Bacillus thuringiensis	1528	253	104	211	76	209	276	1159	2424	497	128	78	64	70	131	1238	54	352	48	133	542	174	1290	81	166	379	321	192	220
Bacillus	Bacillus toyonensis	0	0	0	0	0	0	0	25	0	32	0	0	0	0	0	0	0	0	0	0	0	0	39	0	0	0	0	0	112
Bacillus	Bacillus vallismortis	18	11	0	15	0	0	0	105	38	32	0	0	0	14	0	14	0	0	0	0	0	0	47	14	0	59	27	19	17
Bacillus	Bacillus velezensis	135	75	0	0	0	0	0	226	217	149	112	0	0	98	0	125	18	239	0	0	0	98	256	0	0	235	153	0	80
Bacillus	Bacillus weihaiensis	124	47	23	46	0	0	14	306	408	75	0	33	19	18	0	307	0	15	0	0	80	40	246	77	19	95	47	73	12
Bacillus	Bacillus wiedmannii	91	14	23	0	29	17	22	91	72	36	0	14	0	0	0	262	0	46	43	0	96	19	126	43	48	101	21	53	36
Bacterioplanes	Bacterioplanes sanyensis	14	0	0	0	0	37	0	0	0	0	0	0	0	0	0	0	0	0	28	0	0	0	0	0	15	30	0	20	0
Bacterioplanoides	Bacterioplanoides sp.	0	0	0	0	0	0	0	0	0	0	0	0	0	0	0	10	0	0	0	0	0	0	0	0	22	27	0	0	0
Bacteriovorax	Bacteriovorax stolpii	35	14	12	0	21	19	14	49	50	17	0	0	0	28	0	41	0	14	0	0	23	12	87	0	11	58	25	35	0
Bacteroides	Bacteroides caccae	56	168	183	235	652	979	75	237	105	1990	186	107	42	149	156	147	13	29	4780	755	109	239	396	1104	621	6879	188	754	3073
Bacteroides	Bacteroides caecimuris	0	86	0	97	266	207	0	39	0	658	40	87	32	33	52	180	11	0	188	565	197	13	123	201	0	3515	123	388	268
Bacteroides	Bacteroides cellulosilyticus	50	114	44	167	406	397	70	106	89	1172	74	127	48	96	149	157	14	0	1024	885	167	469	358	454	147	3825	247	506	3076
Bacteroides	Bacteroides coprosuis	60	61	77	80	264	116	164	274	376	178	0	16	17	0	20	370	0	16	37	31	256	40	316	48	26	519	35	68	110
Bacteroides	Bacteroides eggerthii	0	463	219	230	444	457	95	636	43	3292	43	341	34	1156	602	229	29	85	983	2708	289	1190	1009	522	14	4598	928	846	1302
Bacteroides	Bacteroides faecis	0	86	180	109	670	336	106	94	23	822	28	29	174	105	192	27	25	11	880	187	0	164	118	2062	33	5616	149	464	741
Bacteroides	Bacteroides fragilis	36	321	675	448	38301	112031	484	905	8700	43036	14978	28277	6245	4633	33247	634	1050	979	22549	171081	4816	158016	67634	11633	155448	13147	9929	459528	1583023
Bacteroides	Bacteroides helcogenes	0	60	49	76	330	555	58	78	76	693	71	115	25	106	141	245	12	0	883	632	254	584	320	92	487	3977	129	1045	3571
Bacteroides	Bacteroides heparinolyticus	0	51	152	87	235	270	81	58	41	439	17	0	0	34	24	186	0	0	584	51	193	32	135	34	12	119872	52	155	425
Bacteroides	Bacteroides humanifaecis	0	699	271	3115	7466	4301	0	431	0	9399	666	112	0	5395	333	0	0	0	249017	663	195	979	907	6760	0	2324	3944	14628	125718
Bacteroides	Bacteroides intestinalis	83	81	142	94	159	192	60	59	31	693	69	77	0	95	74	17	10	0	394	560	14	279	150	118	34	1757	219	240	621
Bacteroides	Bacteroides luhongzhouii	0	38	0	39	154	78	0	86	105	278	0	19	21	27	93	57	0	36	22	163	27	60	106	143	25	1675	108	602	620
Bacteroides	Bacteroides nordii	0	63	148	122	175	294	51	26	0	618	0	28	0	14	34	135	0	0	207	171	189	29	107	645	0	3698	46	104	270
Bacteroides	Bacteroides ovatus	93	262	220	389	1172	944	35	760	258	1470	153	124	43	519	822	680	0	46	2305	930	606	765	351	582	425	7575	1160	4601	7292
Bacteroides	Bacteroides phage	0	0	0	0	0	0	0	0	0	0	0	0	0	0	0	0	0	0	0	0	0	0	12	0	30	0	0	0	0
Bacteroides	Bacteroides salyersiae	76	107	57	160	251	316	27	161	133	1186	62	51	16	54	119	151	18	24	761	331	88	235	481	238	435	4899	146	722	1723
Bacteroides	Bacteroides sp.	0	1360	417	3261	48486	31213	90	708	0	16644	1274	262	27	5398	531	491	0	59	281594	2038	1147	1744	1476	11020	107	10942	7673	20253	52987
Bacteroides	Bacteroides stercoris	135	5114	529	1798	2108	7195	74	11957	160	82046	643	10983	667	25574	16647	50	864	1599	3246	87229	3325	25921	40481	11745	235	7030	29335	11422	7941
Bacteroides	Bacteroides thetaiotaomicron	0	108	203	405	12980	3979	90	21672	39	1830	194	101	17624	98	444	45	2296	34	985	788	81	211	326	244773	327	8758	638	2571	6079
Bacteroides	Bacteroides uniformis	0	593	618	813	5780	3796	301	225	46	4625	310	162	68	1980	385	259	30	41	87344	1159	268	1101	959	5111	27	3454	2988	9021	34477
Bacteroides	Bacteroides xylanisolvens	0	429	458	496	8399	1011	0	307	60	3053	580	186	114	475	2552	135	29	47	4172	884	199	166	518	2108	577	4580	1746	5261	10173
Bacteroides	Bacteroides zhangwenhongii	0	291	73	257	163	416	0	352	0	1838	40	19	15	35	342	83	0	38	375	151	145	56	126	203	74	6467	6548	24346	548
Bacteroides	Bacteroides zoogleoformans	0	60	126	70	362	223	175	44	0	592	0	0	0	19	35	307	0	0	439	35	416	43	57	62	11	16111	41	53	266
Baekduia	Baekduia soli	71	22	0	0	0	32	25	49	0	0	34	0	0	0	0	14	17	483	0	0	0	11	0	0	30	41	0	11	53
Barnesiella	Barnesiella viscericola	0	25	519	116	706	567	329	99	22	291	235	18	0	28	62	530	0	0	0	32	374	11	23	948	27	654	10	37	146
Bartonella	Bartonella alsatica	0	0	0	0	0	0	0	0	0	0	0	0	0	0	0	0	0	20	0	0	0	0	0	0	0	0	0	0	0
Bartonella	Bartonella ancashensis	0	0	0	0	0	0	21	0	0	0	0	0	0	0	0	0	0	0	0	0	0	0	0	0	0	20	0	0	0
Bartonella	Bartonella apis	0	0	64	0	0	40	0	51	0	0	0	0	0	0	0	0	0	0	0	0	12	0	17	0	0	129	0	11	31
Bartonella	Bartonella bacilliformis	0	0	0	0	15	0	0	0	0	0	0	0	0	0	0	0	0	0	0	0	0	0	0	0	0	14	0	0	0
Bartonella	Bartonella birtlesii	47	0	0	0	0	0	0	26	63	29	0	0	0	0	0	36	0	0	0	0	32	0	54	0	0	0	0	0	0
Bartonella	Bartonella bovis	0	0	0	0	22	0	0	0	14	0	0	0	0	0	0	0	0	25	0	0	0	0	24	0	0	0	0	0	0
Bartonella	Bartonella clarridgeiae	29	0	11	0	13	0	16	39	46	0	0	0	0	0	0	33	0	14	0	0	22	0	32	0	15	0	0	23	0
Bartonella	Bartonella elizabethae	0	0	0	0	0	0	0	15	0	0	0	0	0	0	0	0	0	0	0	0	0	0	0	0	0	0	31	0	0
Bartonella	Bartonella grahamii	0	0	0	0	30	0	0	0	0	0	0	0	0	0	0	0	0	0	0	0	0	0	23	0	0	0	0	0	0
Bartonella	Bartonella machadoae	0	0	0	0	0	0	0	0	0	0	0	0	0	0	0	0	0	0	0	0	0	0	58	0	0	0	0	0	0
Bartonella	Bartonella quintana	0	0	0	0	0	0	0	0	0	0	0	0	0	0	0	0	0	0	0	0	0	18	0	0	0	0	0	0	0
Bartonella	Bartonella schoenbuchensis	0	0	0	0	0	0	0	0	0	0	0	0	0	0	0	0	0	22	0	0	0	0	0	0	0	0	0	0	0
Bartonella	Bartonella sp.	0	0	0	0	0	0	0	0	0	0	0	0	0	0	0	0	0	0	0	0	0	0	0	0	0	70	0	0	0
Bartonella	Bartonella vinsonii	20	0	0	0	0	0	0	22	28	0	0	0	0	0	0	18	0	0	0	0	19	0	25	0	0	0	0	15	0
Basfia	Basfia succiniciproducens	0	0	0	0	0	0	0	0	0	0	0	0	0	0	0	0	0	0	0	37	0	0	0	0	0	0	0	0	0
Basilea	Basilea psittacipulmonis	0	0	0	0	0	0	0	0	0	0	0	0	0	0	0	0	0	0	0	0	0	0	0	0	0	42	0	0	0
Bdellovibrio	Bdellovibrio bacteriovorus	183	43	14	32	0	0	20	247	323	72	0	0	19	0	0	189	0	0	0	12	60	24	278	0	0	73	24	45	12
Bdellovibrio	Bdellovibrio sp.	23	0	0	0	0	0	0	0	0	0	0	0	0	0	0	0	0	0	0	0	0	0	0	0	0	0	23	0	0
Beggiatoa	Beggiatoa leptomitoformis	14	20	0	14	0	0	18	123	133	27	0	0	11	0	0	105	0	0	0	0	30	19	126	0	0	86	13	32	0
Beijerinckia	Beijerinckia indica	0	0	28	0	0	30	0	0	0	0	0	0	0	0	0	0	0	0	0	0	0	0	0	0	0	0	0	0	0
Belliella	Belliella baltica	0	0	0	0	0	0	0	0	12	0	0	0	0	0	0	26	0	0	0	0	31	0	0	25	0	41	0	0	14
Bergeyella	Bergeyella cardium	45	0	0	0	0	0	0	40	73	16	0	0	0	0	0	97	0	0	0	0	65	0	52	33	0	18	12	16	0
Bermanella	Bermanella marisrubri	0	0	0	0	0	0	0	0	0	11	0	0	0	0	0	0	0	0	0	0	0	0	0	0	0	68	0	0	0
Bernardetia	Bernardetia litoralis	16	15	0	20	15	11	10	66	64	27	0	0	0	0	0	40	0	12	0	0	18	0	142	0	0	53	0	12	0
Berryella	Berryella intestinalis	125	1022	36	136	12	135	701	2564	112	397	198	14	82	357	18	194	39	0	128	57	201	1455	49	52	0	270	89	66	296
Beutenbergia	Beutenbergia cavernae	13	22	59	0	93	87	94	23	13	0	289	0	0	21	13	23	11	1199	0	0	0	0	0	15	48	27	0	71	765
Bibersteinia	Bibersteinia trehalosi	0	0	0	0	0	78	0	111	0	511	0	195	0	0	354	0	0	0	0	954	0	0	463	0	0	334	0	0	0
Bifidobacterium	Bifidobacterium actinocoloniiforme	77	0	12	0	17	36	28	0	52	0	142	0	0	35	0	116	0	111	0	0	64	112	0	0	173	32	0	123	78
Bifidobacterium	Bifidobacterium adolescentis	194	60	0	44	0	273	96	235	26	27	51	0	0	452602	0	89	0	92	118	10	162	2459	59	0	148	25	23	175	117
Bifidobacterium	Bifidobacterium angulatum	0	36	15	0	31	228	0	140	0	36	0	0	0	2071	0	16	0	11	0	0	0	668	11	0	0	18	24	22	278
Bifidobacterium	Bifidobacterium animalis	57	344	27	19	37	94	35	981	22	86	64	0	17	259	0	90	0	312	28	0	50	1062	0	18	159	70	12	67	266
Bifidobacterium	Bifidobacterium asteroides	17	13	19	10	26	42	10	54	0	23	34	0	0	67	0	64	0	53	10	0	43	88	13	0	16	31	10	40	199
Bifidobacterium	Bifidobacterium bifidum	92	60	20	0	32	106	34	138	17	114	86	0	11	990	13	136	0	283	71	12	69	1456	17	0	98	26	24	142	228
Bifidobacterium	Bifidobacterium breve	186	29	73	33	111	243	57	349	44	87	116	0	0	5862	32	92	0	0	114	0	75	1108	155	51	422	63	79	209	774
Bifidobacterium	Bifidobacterium catenulatum	105	28	23	0	38	83	0	34	0	36	30	0	0	11764	0	0	0	0	31	0	62	2602	104	0	0	27	18	122	198
Bifidobacterium	Bifidobacterium choerinum	18	66	26	0	48	52	13	166	0	25	24	0	13	148	0	93	0	420	17	0	143	157	0	0	38	22	0	44	491
Bifidobacterium	Bifidobacterium coryneforme	0	0	0	0	23	16	0	0	21	0	0	0	0	0	0	0	0	0	0	0	0	41	0	0	0	0	0	0	0
Bifidobacterium	Bifidobacterium dentium	0	0	0	0	0	398	14	41	0	18	14	0	0	2705	0	0	0	30	0	0	0	454	0	0	0	14	0	11	16
Bifidobacterium	Bifidobacterium eulemuris	63	46	10	0	33	58	22	105	33	32	20	0	0	267	0	131	0	20	18	0	154	185	29	0	54	18	12	92	172
Bifidobacterium	Bifidobacterium imperatoris	0	0	0	0	0	45	0	50	0	0	0	0	0	185	0	0	0	103	0	0	0	30	0	0	0	19	0	22	49
Bifidobacterium	Bifidobacterium indicum	0	0	0	0	15	0	0	31	0	0	0	0	0	0	0	17	0	0	0	0	31	28	0	0	35	0	0	0	0
Bifidobacterium	Bifidobacterium lemurum	16	37	0	0	0	16	25	81	0	0	15	0	0	323	0	20	0	82	45	0	25	343	0	0	14	21	0	33	23
Bifidobacterium	Bifidobacterium longum	81	141	332	319	447	861	109	255	114	340	260	56	60	127401	76	140	28	298	222	100	152	11053	375	137	186	786	152	425	4002
Bifidobacterium	Bifidobacterium pseudocatenulatum	140	35	21	31	16	69	0	20	31	22	57	0	13	7063	0	91	0	389	82	0	1163	2589	1804	0	126	29	0	179	349
Bifidobacterium	Bifidobacterium pseudolongum	229	163	46	0	79	130	28	259	17	23	37	0	0	483	11	146	0	376	167	10	125	269	15	0	248	31	15	258	600
Bifidobacterium	Bifidobacterium pullorum	0	5554	25	1134	30	126	29	165	0	2548	5102	60	17	28081	349	19	37	163	0	175	304	413128	911	14	36	120	143	53	321
Bifidobacterium	Bifidobacterium saguini	0	0	0	0	0	41	0	38	0	0	0	0	0	133	0	0	0	0	0	0	0	86	0	23	0	0	0	25	0
Bifidobacterium	Bifidobacterium scardovii	12	31	0	14	19	87	44	117	15	38	122	0	0	390	0	28	0	96	11	0	28	387	0	0	95	39	13	34	201
Bifidobacterium	Bifidobacterium subtile	0	37	0	11	11	44	14	68	0	0	0	0	0	391	0	22	0	116	0	0	11	347	0	0	0	21	0	12	53
Bifidobacterium	Bifidobacterium thermophilum	69	17	0	11	0	243	0	42	18	46	10	0	0	210	0	48	0	0	63	0	60	170	0	0	73	0	19	99	130
Biomaibacter	Biomaibacter acetigenes	90	22	14	11	41	17	55	94	150	28	10	0	0	10	0	227	0	33	0	0	121	26	128	11	19	123	24	47	45
Bipolaricaulis	Bipolaricaulis anaerobius	0	0	0	0	0	0	0	10	14	0	0	0	0	0	0	0	0	19	0	0	0	0	18	0	0	0	0	0	17
Bisgaardia	Bisgaardia hudsonensis	344	12	0	10	0	26	0	85	87	116	0	42	0	0	29	64	0	0	10	176	13	0	226	11	0	44	20	19	0
Bizionia	Bizionia sp.	0	27	49	31	30	29	63	0	0	33	0	0	23	0	0	206	0	0	0	0	48	12	231	0	0	56	11	36	17
Blastochloris	Blastochloris tepida	0	0	0	0	0	0	20	0	0	0	0	0	0	0	0	0	29	28	0	0	0	0	0	0	0	0	0	0	0
Blastochloris	Blastochloris viridis	10	0	0	0	0	95	0	0	0	0	0	0	0	0	0	0	38	32	0	0	0	0	0	0	13	18	0	24	94
Blastococcus	Blastococcus saxobsidens	86	10	0	0	0	48	32	38	12	0	77	0	0	0	0	36	17	386	78	0	23	0	0	0	124	21	0	110	17
Blastomonas	Blastomonas fulva	0	0	0	0	0	0	0	0	0	0	0	0	0	0	0	0	40	0	0	0	0	0	0	0	0	0	0	0	0
Blastomonas	Blastomonas sp.	0	0	0	0	0	0	0	0	0	0	0	0	0	0	0	0	48	0	0	0	0	0	0	0	0	0	0	0	0
Blattabacterium	Blattabacterium cuenoti	712	277	148	221	182	79	129	1574	1960	419	41	96	94	43	48	1303	18	119	42	79	495	164	1588	165	89	348	220	363	65
Blattabacterium	Blattabacterium sp.	0	0	0	0	0	0	0	17	0	0	0	0	0	0	0	0	0	0	0	0	0	0	63	34	0	17	0	0	0
Blautia	Blautia argi	243	851	45	831	1010	546	66	1374	651	13325	237	198	75	13737	250	435	75	104	0	932	339	1328	1330	125	28	227	37677	712	1759
Blautia	Blautia hansenii	220	3916	367	2398	1037	2735	114	1816	521	26927	126	377	472	24676	721	505	236	193	0	1967	715	1944	10720	257	225	510	148699	1883	1042
Blautia	Blautia liquoris	0	81	11	69	347	50	13	99	84	411	18	26	12	220	24	187	10	0	0	115	66	61	283	38	0	78	548	90	349
Blautia	Blautia massiliensis	0	692	0	443	329	264	0	400	436	3633	111	91	0	1135	317	528	31	65	0	316	258	2171	589	62	0	206	4130	351	678
Blautia	Blautia obeum	99	1260	47	958	493	442	89	1600	549	5883	106	130	39	1627	272	644	55	150	0	585	376	363	1144	80	68	252	8409	568	1014
Blautia	Blautia producta	212	296	34	247	281	242	64	459	586	2394	500	128	43	958	75	387	21	66	0	505	143	325	1309	162	35	202	4050	399	1597
Blautia	Blautia pseudococcoides	740	173	58	159	88	184	62	614	174	1068	59	65	0	446	62	652	15	50	0	168	276	169	565	61	32	102	2199	271	333
Blautia	Blautia sp.	435	781	0	715	165	479	25	711	196	5560	74	140	26	1858	242	99	69	102	0	460	196	386	919	177	0	323	6814	784	573
Blochmannia	Blochmannia herculeanus	0	0	0	0	0	0	0	0	0	0	0	0	0	0	0	15	0	0	0	0	0	0	0	0	0	0	0	0	0
Blochmannia	Blochmannia ocreatus	14	0	0	0	10	0	0	28	15	0	0	0	0	0	0	16	0	0	0	0	12	0	37	0	0	0	0	14	0
Blochmannia	Blochmannia sp.	370	0	0	0	0	0	0	173	363	54	0	0	0	0	0	116	0	13	0	0	14	0	181	0	0	47	14	26	0
Blochmannia	Blochmannia vafer	0	0	0	0	13	0	0	0	0	0	0	0	0	0	0	0	0	0	0	0	0	0	0	0	0	0	0	0	0
Blochmannia	Blochmannia vicinus	118	20	0	21	0	0	0	134	174	46	0	0	16	0	0	106	0	0	0	0	24	0	106	0	0	0	0	18	0
Bombella	Bombella sp.	0	0	0	0	0	0	26	0	0	0	0	0	0	0	0	0	0	0	0	0	0	0	0	0	0	0	0	0	21
Bombilactobacillus	Bombilactobacillus bombi	66	45	26	14	32	0	35	267	240	48	0	12	0	0	0	168	0	44	0	13	82	46	120	0	16	0	22	74	49
Bombilactobacillus	Bombilactobacillus sp.	189	45	24	21	15	0	23	207	194	75	15	10	0	0	0	149	0	19	0	0	49	40	235	0	14	86	40	63	21
Bordetella	Bordetella avium	0	0	0	0	0	0	0	0	0	0	0	0	0	0	0	0	0	19	0	0	0	0	0	42	18	159	0	0	0
Bordetella	Bordetella bronchialis	0	0	0	0	0	21	0	0	0	0	0	0	0	0	0	0	18	26	0	0	0	13	0	0	0	21	0	0	46
Bordetella	Bordetella bronchiseptica	0	0	0	0	0	0	0	99	0	0	0	0	0	0	0	48	0	139	0	0	0	0	0	0	0	54	0	0	0
Bordetella	Bordetella flabilis	0	0	0	0	0	51	0	0	0	0	0	0	0	0	0	0	22	46	0	0	0	0	0	0	0	10	0	0	32
Bordetella	Bordetella genomosp.	26	30	0	0	0	16	55	21	21	0	22	0	0	0	0	81	0	170	26	0	18	11	0	0	239	49	0	93	84
Bordetella	Bordetella hinzii	0	0	38	0	0	67	43	16	0	0	121	0	0	0	0	20	0	23	0	0	23	0	0	0	84	0	0	0	0
Bordetella	Bordetella holmesii	37	0	0	0	0	0	0	0	0	0	0	0	0	0	0	17	0	0	36	0	34	28	0	0	24	22	0	24	0
Bordetella	Bordetella parapertussis	0	0	0	0	0	0	0	0	0	0	0	0	0	0	0	0	0	0	0	0	0	0	0	0	0	45	0	33	0
Bordetella	Bordetella pertussis	0	0	0	0	0	0	0	0	0	0	0	0	0	0	0	0	0	0	0	0	0	0	0	0	0	0	0	0	40
Bordetella	Bordetella petrii	0	37	0	0	0	116	0	0	0	0	0	0	0	0	0	0	0	744	0	0	0	45	0	0	0	93	0	0	230
Bordetella	Bordetella pseudohinzii	0	0	0	0	0	30	0	27	0	0	0	0	0	0	0	0	0	0	0	0	0	0	0	0	0	24	0	0	22
Bordetella	Bordetella sp.	0	0	0	0	10	48	24	32	0	0	19	0	0	0	0	0	15	15	0	0	0	12	0	17	35	88	0	0	123
Bordetella	Bordetella trematum	70	0	0	20	0	0	0	39	88	43	33	0	0	0	0	95	0	82	12	0	34	0	54	0	15	40	0	16	0
Borrelia	Borrelia anserina	0	0	0	0	0	0	0	57	36	0	0	0	0	0	0	20	0	0	0	0	0	0	58	0	0	0	0	0	0
Borrelia	Borrelia crocidurae	0	0	0	0	0	0	0	0	0	0	0	0	0	0	0	0	0	0	0	0	0	0	0	0	0	17	0	0	0
Borrelia	Borrelia hermsii	0	0	0	0	0	0	0	0	0	0	0	0	0	0	0	0	0	0	0	0	0	0	0	0	0	17	0	0	0
Borrelia	Borrelia maritima	130	44	0	26	0	0	27	162	216	53	0	0	16	0	0	141	0	0	0	0	40	33	162	0	0	0	38	21	0
Borrelia	Borrelia miyamotoi	0	0	71	0	0	51	0	0	0	0	0	0	0	0	0	37	0	0	0	0	60	0	0	0	0	0	0	0	0
Borrelia	Borrelia sp.	0	0	0	0	68	0	0	73	62	0	0	0	0	0	0	32	0	0	0	0	0	0	56	0	0	0	0	59	0
Borrelia	Borrelia turcica	179	0	0	0	0	0	0	0	26	0	0	0	0	0	0	0	0	35	0	0	0	0	63	0	0	0	0	0	0
Borrelia	Borrelia turicatae	0	0	0	0	0	0	0	0	0	0	0	0	0	0	0	0	0	0	0	0	0	0	0	0	0	50	0	0	0
Borreliella	Borreliella afzelii	17	0	0	0	0	0	0	0	0	0	0	0	0	0	0	0	0	0	0	0	0	0	0	0	0	0	0	0	0
Borreliella	Borreliella bissettiae	0	0	0	0	0	0	0	29	19	0	0	0	0	0	0	14	0	0	0	0	13	0	24	0	0	0	0	12	0
Borreliella	Borreliella burgdorferi	41	0	0	0	0	0	0	26	37	34	0	0	0	0	0	20	0	0	0	0	0	0	57	0	0	0	0	0	26
Borreliella	Borreliella garinii	138	23	34	0	28	0	12	88	77	21	0	0	0	0	0	65	0	21	0	0	35	22	126	0	16	0	47	46	14
Borreliella	Borreliella mayonii	0	0	0	0	0	0	0	0	0	0	0	0	0	0	0	0	0	0	0	0	0	0	0	0	0	50	0	0	0
Borreliella	Borreliella tachyglossi	27	0	0	0	0	0	0	0	0	0	0	0	0	0	0	0	0	0	0	0	0	0	0	0	0	0	0	0	16
Bosea	Bosea sp.	30	0	0	0	30	125	58	35	14	0	55	0	0	0	0	13	424	527	27	0	0	22	0	0	179	74	0	50	196
Bosea	Bosea vaviloviae	0	13	0	0	12	68	0	30	0	0	0	0	0	0	0	22	70	164	0	0	42	0	0	0	0	17	0	0	13
Botrimarina	Botrimarina mediterranea	0	0	0	0	0	44	0	20	0	0	0	0	0	0	0	0	0	17	0	0	0	0	0	0	23	40	0	0	38
Boudabousia	Boudabousia tangfeifanii	0	0	0	0	32	56	0	30	0	0	0	0	0	0	22	0	0	17	0	0	10	0	34	0	0	20	0	0	50
Brachybacterium	Brachybacterium avium	88	0	33	0	52	241	31	0	0	0	117	0	0	0	0	39	0	1378	67	0	34	38	0	30	157	47	0	132	512
Brachybacterium	Brachybacterium faecium	54	0	26	0	30	59	48	23	0	0	192	0	0	0	0	48	0	1078	11	0	43	39	0	18	129	0	0	32	352
Brachybacterium	Brachybacterium ginsengisoli	74	24	42	0	64	82	13	62	0	0	48	0	0	48	0	85	21	874	0	0	90	0	0	0	139	23	0	31	507
Brachybacterium	Brachybacterium halotolerans	102	0	56	0	58	215	29	0	33	0	108	0	0	0	28	52	0	1857	94	0	51	0	24	0	170	17	0	232	974
Brachybacterium	Brachybacterium kimchii	0	0	93	0	186	146	233	0	0	0	254	0	0	0	0	124	0	476	0	0	146	0	0	0	189	0	0	81	1086
Brachybacterium	Brachybacterium saurashtrense	92	0	58	0	70	87	13	0	0	0	34	0	0	0	0	77	20	1319	85	0	88	0	0	0	101	27	27	218	792
Brachybacterium	Brachybacterium sp.	193	0	85	0	145	326	284	48	71	0	700	0	0	0	0	176	30	2725	94	0	151	46	0	0	623	28	0	230	1092
Brachybacterium	Brachybacterium vulturis	137	21	73	0	42	383	24	37	0	0	73	0	0	0	22	90	17	1105	115	0	105	13	0	0	164	93	0	212	502
Brachyspira	Brachyspira hampsonii	67	37	0	39	20	0	12	199	269	39	0	12	11	0	13	131	0	0	0	0	36	33	250	12	0	63	24	49	0
Brachyspira	Brachyspira hyodysenteriae	245	53	25	61	37	0	29	418	629	104	0	17	17	22	12	342	0	44	0	11	99	73	419	27	15	156	62	79	0
Brachyspira	Brachyspira intermedia	171	13	0	0	0	0	0	0	0	15	0	0	0	0	0	16	0	0	0	0	0	19	15	11	0	14	27	0	0
Brachyspira	Brachyspira murdochii	323	73	24	83	35	0	52	471	520	86	0	24	27	0	14	381	0	41	0	21	122	38	475	36	34	52	85	96	49
Brachyspira	Brachyspira pilosicoli	424	129	39	95	52	18	69	647	791	136	0	38	57	14	13	600	0	0	16	32	177	72	631	66	27	135	103	148	19
Bradymonas	Bradymonas sediminis	0	0	0	0	0	65	11	0	0	0	0	0	0	0	0	67	0	43	0	0	93	0	0	0	17	0	0	0	14
Bradyrhizobium	Bradyrhizobium amphicarpaeae	0	0	0	0	0	0	0	0	0	0	0	0	0	0	0	0	0	0	0	0	0	0	0	0	0	0	0	0	59
Bradyrhizobium	Bradyrhizobium arachidis	52	0	0	0	0	0	0	0	0	0	18	0	0	0	0	21	12	0	36	0	27	0	0	0	40	17	0	82	30
Bradyrhizobium	Bradyrhizobium betae	0	0	0	0	0	0	60	0	0	0	0	0	0	0	0	0	0	0	0	0	0	0	0	0	0	0	0	0	0
Bradyrhizobium	Bradyrhizobium canariense	132	0	0	0	0	56	0	102	0	0	0	0	0	0	0	61	91	0	43	0	34	0	0	0	70	56	0	102	0
Bradyrhizobium	Bradyrhizobium cosmicum	0	0	0	0	0	0	0	0	0	0	0	0	0	0	0	0	14	0	0	0	0	0	0	0	0	0	0	0	15
Bradyrhizobium	Bradyrhizobium daqingense	0	0	0	0	0	0	0	0	0	0	0	0	0	0	0	0	16	66	0	0	0	0	0	0	0	113	0	0	0
Bradyrhizobium	Bradyrhizobium diazoefficiens	36	88	11	0	0	97	131	43	0	38	102	0	0	0	0	34	186	414	25	0	16	0	0	0	91	40	0	52	143
Bradyrhizobium	Bradyrhizobium erythrophlei	0	0	53	41	0	115	0	58	0	0	11	0	0	0	0	17	69	54	0	0	18	0	0	0	0	62	0	13	56
Bradyrhizobium	Bradyrhizobium guangdongense	41	0	0	0	30	20	0	0	0	0	0	0	0	0	0	15	38	80	17	0	0	0	0	0	35	0	0	37	88
Bradyrhizobium	Bradyrhizobium guangxiense	0	0	0	0	0	38	0	0	0	0	29	0	0	0	0	19	26	0	0	0	22	0	0	0	31	0	0	0	50
Bradyrhizobium	Bradyrhizobium guangzhouense	177	0	0	0	0	0	0	34	0	0	0	0	0	0	0	38	27	86	78	0	62	0	0	0	73	29	0	134	0
Bradyrhizobium	Bradyrhizobium icense	15	0	0	0	0	0	0	15	0	0	0	0	0	0	0	0	15	0	0	0	0	0	0	0	0	0	0	0	0
Bradyrhizobium	Bradyrhizobium japonicum	25	0	0	0	0	0	0	73	44	0	74	0	0	0	0	20	50	79	0	0	14	0	40	0	0	0	0	0	0
Bradyrhizobium	Bradyrhizobium lablabi	0	0	0	0	0	0	0	0	0	0	0	0	0	0	0	19	109	0	0	0	30	0	0	0	0	58	0	0	106
Bradyrhizobium	Bradyrhizobium oligotrophicum	0	0	0	0	0	29	0	11	0	0	0	0	0	0	0	0	26	42	0	0	0	0	0	0	0	11	0	0	0
Bradyrhizobium	Bradyrhizobium ottawaense	0	0	0	0	0	0	81	0	0	0	93	0	0	0	0	0	0	0	0	0	0	0	0	0	70	0	0	0	0
Bradyrhizobium	Bradyrhizobium paxllaeri	0	0	0	0	55	10	0	0	0	0	13	0	0	0	0	0	12	0	0	0	0	0	0	0	0	16	0	0	0
Bradyrhizobium	Bradyrhizobium symbiodeficiens	0	0	0	0	0	0	0	0	0	0	0	0	0	0	0	0	24	29	0	0	0	0	0	69	17	20	0	30	0
Bradyrhizobium	Bradyrhizobium vignae	21	0	0	0	0	34	0	0	0	0	0	0	0	27	0	0	10	0	0	0	17	0	0	0	10	0	0	0	0
Brasilonema	Brasilonema sennae	0	18	0	0	0	0	0	28	43	15	0	0	0	0	0	49	0	0	0	0	13	0	45	0	0	28	0	0	0
Bremerella	Bremerella volcania	0	0	0	0	0	0	0	0	0	0	0	0	0	0	0	157	0	0	14	0	198	14	0	0	11	11	0	19	0
Brenneria	Brenneria goodwinii	98	13	0	0	0	0	0	0	0	0	0	0	0	0	0	0	0	0	0	0	0	0	0	0	0	0	0	0	0
Brenneria	Brenneria rubrifaciens	0	0	0	0	0	0	0	0	0	0	0	0	0	0	0	0	0	0	0	0	0	0	0	0	0	52	0	0	0
Breoghania	Breoghania sp.	26	0	0	0	0	0	0	0	0	0	10	0	0	0	0	0	23	69	0	0	0	0	0	0	22	142	0	0	22
Brevefilum	Brevefilum fermentans	0	0	0	0	10	0	0	0	0	0	0	0	0	0	0	0	0	0	0	0	0	0	0	0	0	42	0	0	0
Brevibacillus	Brevibacillus agri	0	0	0	0	0	0	0	11	13	13	0	0	0	16	0	40	0	0	0	0	26	0	0	0	31	0	0	66	0
Brevibacillus	Brevibacillus brevis	155	38	0	53	15	63	77	136	143	65	14	0	0	16	22	158	0	0	50	27	111	55	161	22	48	34	35	123	35
Brevibacillus	Brevibacillus choshinensis	0	0	0	0	0	0	12	40	0	0	0	0	0	0	0	61	0	0	0	0	40	0	0	0	0	19	20	0	29
Brevibacillus	Brevibacillus composti	11	0	0	0	0	0	0	0	0	21	27	0	0	0	0	28	0	0	0	0	14	0	0	0	23	21	0	15	0
Brevibacillus	Brevibacillus laterosporus	54	25	0	0	27	69	29	78	78	43	0	0	0	26	0	69	0	0	0	0	36	42	59	13	0	205	90	40	126
Brevibacillus	Brevibacillus marinus	19	0	0	0	0	0	16	0	0	0	0	0	0	0	0	12	0	25	0	0	0	0	10	0	0	21	0	0	0
Brevibacillus	Brevibacillus parabrevis	0	0	0	0	0	0	0	0	0	57	0	0	0	0	0	0	0	0	0	0	0	0	92	0	0	68	0	0	0
Brevibacillus	Brevibacillus sp.	41	32	37	0	24	0	23	136	184	25	0	0	0	0	0	101	0	69	0	17	52	24	91	49	16	57	17	39	30
Brevibacterium	Brevibacterium atlanticum	24	0	0	0	21	63	43	12	0	0	0	0	0	0	0	97	0	37	31	0	113	20	0	0	26	20	0	54	129
Brevibacterium	Brevibacterium aurantiacum	154	0	91	0	56	162	0	0	0	0	44	0	0	0	0	114	0	673	183	0	127	0	0	0	199	43	0	382	915
Brevibacterium	Brevibacterium casei	191	0	48	0	130	113	74	0	0	0	119	0	0	0	0	119	59	1926	121	0	118	38	0	0	254	76	0	363	1182
Brevibacterium	Brevibacterium limosum	64	0	15	0	51	41	0	0	0	0	23	0	0	0	0	30	0	200	45	0	27	0	0	0	117	16	0	79	132
Brevibacterium	Brevibacterium linens	51	0	34	0	65	227	227	92	47	0	532	0	0	0	0	36	0	201	54	0	26	0	0	0	519	0	0	117	658
Brevibacterium	Brevibacterium luteolum	34	0	31	0	55	705	119	0	0	0	17	0	0	0	0	50	0	3008	30	0	56	0	0	0	68	35	0	93	274
Brevibacterium	Brevibacterium oceani	0	0	23	26	19	24	0	0	0	0	0	0	0	0	0	0	0	137	0	0	0	0	0	0	0	0	0	27	285
Brevibacterium	Brevibacterium pigmentatum	0	0	0	0	0	0	0	0	0	0	37	0	0	0	0	14	0	198	0	0	0	0	0	0	0	0	0	0	44
Brevibacterium	Brevibacterium sandarakinum	42	0	14	0	41	294	0	0	0	0	59	0	0	0	0	82	0	136	40	0	115	0	0	0	101	0	0	71	187
Brevibacterium	Brevibacterium siliguriense	82	0	0	0	66	27	0	0	0	0	14	0	0	0	0	118	0	138	79	0	157	13	0	0	62	0	0	145	148
Brevibacterium	Brevibacterium sp.	455	0	308	0	105	597	207	112	52	37	744	0	0	0	35	417	45	2675	453	0	401	14	0	0	1024	50	0	771	1625
Brevilactibacter	Brevilactibacter sp.	46	0	90	0	32	203	110	0	0	0	278	0	0	0	42	86	59	11123	97	0	93	21	0	0	234	19	0	205	799
Brevirhabdus	Brevirhabdus pacifica	0	0	0	0	0	23	0	0	0	28	0	0	0	0	0	18	0	48	0	0	24	0	0	0	0	0	0	0	19
Brevundimonas	Brevundimonas albigilva	106	0	0	0	0	0	0	0	0	0	0	0	0	0	0	178	28	24	74	0	221	65	0	0	96	45	0	142	0
Brevundimonas	Brevundimonas diminuta	0	0	0	0	0	0	0	0	0	0	0	0	0	0	0	0	41	0	0	0	0	0	0	0	46	0	0	0	0
Brevundimonas	Brevundimonas goettingensis	24	0	0	0	0	0	0	0	0	0	13	0	0	0	0	0	39	43	54	0	0	0	0	0	17	38	0	91	0
Brevundimonas	Brevundimonas mediterranea	0	0	0	0	0	0	0	0	0	0	0	0	0	0	0	0	14	15	0	0	0	0	0	0	0	0	0	0	0
Brevundimonas	Brevundimonas naejangsanensis	10	0	46	10	0	56	84	0	18	0	194	0	0	0	0	41	25	193	18	0	0	0	0	0	34	202	0	30	0
Brevundimonas	Brevundimonas nasdae	0	0	27	0	0	175	0	0	0	0	0	0	0	0	0	0	14	0	0	0	0	0	0	0	0	0	0	0	24
Brevundimonas	Brevundimonas pondensis	0	0	0	0	0	0	65	0	0	0	0	0	0	0	0	0	12	0	0	0	0	0	0	0	0	0	0	0	0
Brevundimonas	Brevundimonas sp.	26	30	23	0	89	34	0	30	0	0	21	0	0	0	0	28	198	120	0	0	27	31	0	0	18	43	0	0	142
Brevundimonas	Brevundimonas subvibrioides	0	0	0	0	0	12	0	0	0	0	0	0	0	0	0	0	23	33	0	0	0	0	0	0	0	0	0	0	12
Brevundimonas	Brevundimonas vancanneytii	0	0	0	0	0	0	0	0	0	0	0	0	0	0	0	0	0	0	0	0	0	0	0	0	110	0	0	0	79
Brevundimonas	Brevundimonas vesicularis	0	0	0	0	0	0	0	0	0	0	0	0	0	0	0	0	31	222	0	0	0	0	0	0	0	0	0	0	0
Brevundimonas	Brevundimonas vitisensis	0	0	0	0	0	0	0	0	0	0	0	0	0	0	0	0	0	17	0	0	0	0	0	0	0	0	0	0	0
Breznakiella	Breznakiella homolactica	0	0	0	0	0	21	0	0	29	11	0	0	0	0	0	55	0	0	0	0	17	0	0	15	0	34	0	0	13
Brochothrix	Brochothrix thermosphacta	200	53	15	53	14	0	36	371	407	88	21	21	20	10	20	281	13	48	0	19	103	52	351	15	15	36	59	109	24
Brucella	Brucella anthropi	68	0	0	0	0	35	0	123	0	0	0	0	0	0	0	266	0	0	85	0	242	0	0	0	39	0	0	108	0
Brucella	Brucella intermedia	0	0	0	0	0	0	0	0	0	0	0	0	0	0	0	0	0	48	0	0	0	0	0	0	0	26	0	0	0
Brucella	Brucella pituitosa	0	0	0	0	0	34	0	0	0	0	0	0	0	0	0	0	0	0	0	0	0	0	0	0	0	0	0	0	0
Brucella	Brucella pseudogrignonensis	0	0	0	0	0	0	0	0	14	0	0	0	0	0	0	0	0	0	0	0	0	0	27	0	0	36	0	0	0
Brucella	Brucella sp.	42	0	0	0	0	0	0	0	0	0	0	0	0	0	0	31	0	0	0	0	29	0	0	0	37	0	0	0	0
Brucepastera	Brucepastera parasyntrophica	10	0	0	0	0	0	0	0	10	0	0	0	0	0	0	30	0	0	0	0	12	0	11	0	0	22	20	0	0
Buchnera	Buchnera aphidicola	1028	272	121	221	104	58	124	1271	1404	358	36	134	126	38	78	1096	24	105	46	152	362	172	1320	138	80	215	245	294	86
Bulleidia	Bulleidia sp.	318	61	18	65	94	85	56	3425	170	741	63	80	20	47	67	516	0	83	0	58	199	123	476	99	46	932	77	213	204
Burkholderia	Burkholderia aenigmatica	0	0	0	0	0	285	0	0	0	0	0	0	0	0	0	0	0	0	0	0	0	0	0	0	0	0	0	0	0
Burkholderia	Burkholderia ambifaria	0	0	0	0	63	0	57	0	0	0	0	0	0	0	0	0	0	47	0	0	0	0	0	0	0	0	0	0	25
Burkholderia	Burkholderia anthina	0	0	0	0	197	0	0	0	0	0	40	0	0	0	0	0	0	192	0	0	0	0	0	0	0	0	0	0	0
Burkholderia	Burkholderia cenocepacia	0	64	88	0	60	63	38	138	0	0	160	0	0	0	0	234	108	956	0	0	220	79	0	0	68	173	0	59	576
Burkholderia	Burkholderia cepacia	64	0	0	0	0	15	16	0	0	0	105	0	0	48	0	32	26	76	53	0	21	30	0	0	96	0	0	58	113
Burkholderia	Burkholderia contaminans	0	0	75	52	0	98	0	0	0	0	0	0	0	0	0	0	0	103	0	0	0	0	0	0	0	36	0	0	0
Burkholderia	Burkholderia diffusa	0	0	0	0	15	0	0	0	0	0	0	0	0	0	0	0	0	0	0	0	0	0	0	0	0	0	0	0	112
Burkholderia	Burkholderia dolosa	0	0	0	0	0	13	0	0	0	0	0	0	0	0	0	0	12	27	0	0	0	0	0	0	0	0	0	0	13
Burkholderia	Burkholderia gladioli	25	14	0	0	61	75	19	41	0	0	42	0	0	0	0	167	58	94	0	0	192	23	0	0	60	97	0	0	107
Burkholderia	Burkholderia glumae	18	0	15	0	29	25	19	0	0	23	27	0	0	0	0	0	0	22	16	0	41	16	0	0	31	33	0	35	218
Burkholderia	Burkholderia lata	0	0	0	0	0	0	0	23	0	0	0	0	0	0	0	0	0	52	0	0	0	0	0	71	0	24	0	0	0
Burkholderia	Burkholderia mayonis	0	0	0	0	0	0	0	0	0	0	0	0	0	0	0	0	0	18	0	0	0	0	0	0	0	0	0	0	45
Burkholderia	Burkholderia metallica	0	0	0	0	0	0	0	25	0	0	0	0	0	0	0	0	0	0	0	0	0	0	0	0	14	0	0	0	0
Burkholderia	Burkholderia multivorans	62	0	0	38	14	46	20	52	0	80	46	0	47	34	0	27	34	110	53	0	47	23	0	21	136	70	0	111	108
Burkholderia	Burkholderia oklahomensis	0	0	0	0	0	14	19	15	0	0	0	0	0	0	0	0	0	34	0	0	0	0	0	0	0	0	0	0	38
Burkholderia	Burkholderia perseverans	0	0	0	0	0	23	0	67	0	0	0	0	0	0	0	0	0	16	0	0	0	0	0	0	0	0	0	26	36
Burkholderia	Burkholderia plantarii	0	0	0	0	0	0	24	0	0	0	114	0	0	0	0	0	13	54	0	0	0	16	0	0	0	0	0	0	28
Burkholderia	Burkholderia pseudomallei	0	0	40	0	139	54	58	0	57	0	89	0	0	0	0	0	25	374	0	0	0	100	0	0	0	154	0	29	281
Burkholderia	Burkholderia pseudomultivorans	0	0	0	0	0	31	0	0	0	0	0	0	0	0	0	0	0	0	0	0	0	0	0	0	0	0	0	0	0
Burkholderia	Burkholderia pyrrocinia	0	0	0	0	0	32	0	31	0	0	12	0	0	0	0	189	0	115	0	0	50	0	0	0	27	14	0	12	0
Burkholderia	Burkholderia savannae	0	0	45	0	0	22	0	0	0	0	0	0	0	0	0	0	0	0	0	0	0	0	0	0	0	0	0	0	0
Burkholderia	Burkholderia seminalis	0	0	0	0	0	0	0	0	0	0	0	0	0	0	0	0	0	50	0	0	0	19	0	0	0	0	0	0	12
Burkholderia	Burkholderia sp.	0	0	0	0	0	119	12	0	62	26	64	0	0	0	0	0	0	248	0	0	0	27	0	0	61	49	0	0	33
Burkholderia	Burkholderia stabilis	0	0	0	0	0	0	0	0	0	0	0	0	0	0	0	0	23	57	0	0	0	0	0	0	0	35	0	0	0
Burkholderia	Burkholderia stagnalis	0	0	0	0	0	0	0	0	0	0	0	0	0	0	0	0	0	28	0	0	0	0	0	0	0	11	0	0	0
Burkholderia	Burkholderia territorii	0	0	0	0	0	0	0	16	0	0	0	0	0	0	0	0	0	83	0	0	0	0	0	0	16	20	0	0	31
Burkholderia	Burkholderia thailandensis	0	0	0	0	0	569	0	21	0	0	15	0	0	0	0	0	0	55	0	0	0	0	0	0	21	0	0	0	0
Burkholderia	Burkholderia ubonensis	0	0	15	0	21	43	112	33	0	0	652	0	0	40	0	31	21	431	0	0	43	45	0	0	156	104	0	52	184
Burkholderia	Burkholderia vietnamiensis	0	0	0	0	0	0	116	107	0	0	0	0	0	0	0	260	0	441	37	0	287	0	0	0	47	96	0	77	0
Buttiauxella	Buttiauxella agrestis	0	0	0	0	0	0	0	0	0	0	0	29	0	0	0	0	0	0	0	0	0	19	0	0	0	10	0	0	0
Buttiauxella	Buttiauxella ferragutiae	0	0	0	0	0	0	0	0	0	0	0	0	0	0	0	0	0	0	0	0	0	0	19	0	0	18	0	0	0
Buttiauxella	Buttiauxella sp.	0	0	0	0	0	0	0	21	0	0	0	0	0	0	0	0	0	0	0	0	0	0	0	0	0	0	0	0	0
Butyricicoccus	Butyricicoccus sp.	0	0	0	0	0	0	0	0	0	14	0	0	0	0	0	0	0	0	0	0	0	0	0	0	0	0	0	0	0
Butyricimonas	Butyricimonas faecalis	171	18	252	1909	129	252	0	167	53	1514	39	20	80	61	259	76	0	27	413	141	0	124	91	864	46	420	36	243	1447
Butyricimonas	Butyricimonas virosa	109	26	85	19058	49	106	73	141	160	11979	0	37	13	0	1932	146	0	198	0	236	81	19	116	28	0	202	20	39	29
Butyrivibrio	Butyrivibrio fibrisolvens	142	57	37	47	39	63	19	209	313	274	12	19	11	104	18	279	11	48	0	36	91	109	236	33	0	140	213	59	106
Butyrivibrio	Butyrivibrio hungatei	349	60	10	23	61	30	11	103	90	168	0	10	0	61	10	102	0	19	15	48	80	79	243	54	14	88	217	75	76
Butyrivibrio	Butyrivibrio proteoclasticus	94	35	0	22	40	48	23	42	12	185	0	0	0	61	11	14	0	0	0	35	25	67	68	30	0	142	257	42	76
Bythopirellula	Bythopirellula goksoeyrii	0	0	0	0	0	15	0	0	0	0	0	0	0	0	0	0	0	0	0	0	0	0	0	0	0	0	0	0	0
Caballeronia	Caballeronia grimmiae	0	0	0	0	0	0	0	0	0	0	0	0	0	0	0	0	0	243	0	0	0	0	0	0	0	0	0	0	0
Caballeronia	Caballeronia insecticola	24	0	0	0	0	11	0	0	0	0	0	0	0	0	0	18	0	43	10	0	23	14	0	15	0	25	0	16	44
Caballeronia	Caballeronia sp.	122	0	0	0	0	72	0	32	0	0	30	0	0	0	0	70	0	118	116	0	67	0	0	0	85	271	0	166	136
Caenibius	Caenibius sp.	14	0	0	0	0	0	0	0	0	0	0	0	0	0	0	11	0	0	0	0	0	0	0	0	0	15	0	0	17
Caenibius	Caenibius tardaugens	0	0	0	0	0	0	0	0	0	0	0	0	0	0	0	0	24	54	0	0	0	0	0	0	0	0	0	0	0
Caldalkalibacillus	Caldalkalibacillus thermarum	73	0	0	0	0	0	0	0	0	13	0	0	0	0	0	0	0	0	0	0	0	0	0	12	0	31	24	0	14
Caldanaerobacter	Caldanaerobacter subterraneus	312	77	25	65	23	14	41	557	580	108	0	25	18	11	0	395	0	29	0	11	141	51	481	42	28	87	77	93	32
Caldicellulosiruptor	Caldicellulosiruptor acetigenus	157	55	18	26	19	0	28	201	249	67	0	19	10	0	0	191	0	13	0	0	67	27	169	13	26	46	30	76	34
Caldicellulosiruptor	Caldicellulosiruptor bescii	27	27	0	0	21	0	43	120	95	24	0	0	0	0	0	91	0	17	0	0	55	0	190	52	0	0	0	22	36
Caldicellulosiruptor	Caldicellulosiruptor changbaiensis	32	19	0	0	42	0	0	35	41	28	0	0	0	0	0	38	0	0	0	0	0	22	97	46	0	94	24	0	0
Caldicellulosiruptor	Caldicellulosiruptor diazotrophicus	70	27	13	19	64	20	16	141	129	31	0	0	0	0	0	88	0	60	0	0	46	14	164	0	0	0	36	38	33
Caldicellulosiruptor	Caldicellulosiruptor hydrothermalis	68	0	0	0	0	0	0	0	0	22	0	0	0	0	0	23	0	0	0	0	0	0	0	35	0	0	0	0	0
Caldicellulosiruptor	Caldicellulosiruptor kronotskyensis	455	61	20	91	0	0	28	379	552	114	0	32	37	0	0	380	0	0	0	0	74	32	401	15	0	0	47	93	0
Caldicellulosiruptor	Caldicellulosiruptor obsidiansis	79	26	19	0	25	13	26	134	108	35	14	0	0	0	0	76	0	19	0	37	53	19	81	11	22	20	22	55	33
Caldicellulosiruptor	Caldicellulosiruptor owensensis	0	0	0	0	38	0	10	0	0	0	0	0	0	0	0	0	0	0	0	0	0	0	0	0	0	42	0	0	0
Caldicellulosiruptor	Caldicellulosiruptor saccharolyticus	248	58	40	0	54	29	23	361	374	79	17	23	0	0	0	260	0	86	0	0	143	49	355	0	46	25	53	154	59
Caldichromatium	Caldichromatium japonicum	0	0	0	0	0	10	0	0	0	0	0	0	0	0	0	0	0	15	0	0	0	0	0	0	0	10	0	0	18
Caldilinea	Caldilinea aerophila	56	0	0	0	0	10	0	0	0	0	10	0	0	0	0	45	0	0	53	0	37	0	0	0	42	42	0	78	0
Caldimicrobium	Caldimicrobium thiodismutans	152	30	14	22	23	0	19	226	213	22	0	13	10	0	0	149	0	0	0	0	67	20	186	0	22	10	21	55	16
Caldisericum	Caldisericum exile	0	0	0	0	0	0	0	0	0	0	0	0	0	0	0	0	0	18	0	0	0	0	0	0	0	14	0	0	0
Caldisphaera	Caldisphaera lagunensis	0	0	0	0	0	0	0	14	11	0	0	0	0	0	0	0	0	0	0	0	0	0	19	0	0	0	0	0	0
Calditerrivibrio	Calditerrivibrio nitroreducens	41	45	0	35	0	0	11	0	302	65	0	0	14	0	0	189	0	34	0	0	52	13	268	0	12	0	0	0	0
Caldithrix	Caldithrix abyssi	0	0	0	0	44	0	0	0	0	0	0	0	0	0	0	0	0	0	0	0	0	0	0	0	0	11	0	0	0
Caloramator	Caloramator sp.	552	122	49	145	130	27	81	732	1305	188	13	33	54	15	20	628	0	54	0	34	200	79	787	86	37	267	111	166	49
Caloranaerobacter	Caloranaerobacter azorensis	1134	165	75	137	78	40	108	933	1062	255	24	45	67	0	27	849	0	71	31	33	260	92	1152	119	57	431	128	218	108
Calothrix	Calothrix brevissima	17	0	0	0	0	0	0	119	153	51	0	0	0	0	0	162	0	0	0	0	0	0	207	21	0	0	0	0	0
Calothrix	Calothrix parasitica	25	0	0	0	0	0	15	24	31	0	0	0	0	24	0	20	0	0	0	0	28	11	35	0	0	29	0	22	15
Calothrix	Calothrix sp.	159	23	16	0	52	0	0	176	135	45	0	0	0	0	0	83	0	41	20	17	31	24	419	0	13	62	43	66	48
Calycomorphotria	Calycomorphotria hydatis	0	0	0	0	10	0	0	13	17	0	0	0	0	0	0	18	0	0	0	0	0	0	16	0	0	0	0	0	0
Caminibacter	Caminibacter mediatlanticus	98	68	19	65	0	0	33	475	564	103	0	19	38	14	0	389	0	0	0	15	130	32	463	48	0	18	41	80	0
Caminibacter	Caminibacter pacificus	0	0	0	0	0	0	0	0	0	10	0	0	0	0	0	0	0	0	0	0	0	0	0	0	0	0	12	0	0
Campylobacter	Campylobacter armoricus	206	55	14	49	0	0	17	279	388	71	0	17	18	11	0	255	0	0	0	15	76	19	325	13	0	24	111	57	0
Campylobacter	Campylobacter avium	33	0	0	0	0	0	0	14	0	0	0	0	0	16	12	0	16	0	0	10	0	13	0	0	0	22	35	0	23
Campylobacter	Campylobacter blaseri	117	30	14	0	42	12	35	285	97	21	12	0	0	0	0	95	0	29	0	0	57	32	92	11	20	43	25	75	42
Campylobacter	Campylobacter canadensis	72	0	0	0	0	11	0	82	60	11	0	0	0	0	0	45	0	27	0	0	19	22	60	0	0	0	17	26	0
Campylobacter	Campylobacter coli	68	155	0	208	13	53	37	584	135	508	0	86	0	537	84	42	76	46	0	397	123	139	138	0	0	521	1386	181	3815
Campylobacter	Campylobacter concisus	102	28	13	24	66	1809	38	167	162	40	12	0	0	14	11	147	17	24	32	17	93	30	240	104	41	648	48	88	52
Campylobacter	Campylobacter corcagiensis	0	48	0	47	13	0	12	359	23	47	0	0	28	0	0	283	0	0	0	0	76	22	329	19	17	36	38	62	0
Campylobacter	Campylobacter cuniculorum	20	12	13	0	28	0	0	28	44	0	0	26	58	242	36	22	129	16	0	111	15	27	53	0	0	30	87	12	0
Campylobacter	Campylobacter curvus	0	0	11	0	0	74	0	0	20	0	0	0	0	0	0	13	11	13	0	0	0	0	38	0	0	206	0	0	0
Campylobacter	Campylobacter fetus	59	10	0	0	14	10	0	46	64	19	0	0	0	0	0	34	0	26	0	0	15	12	90	0	10	56	43	25	0
Campylobacter	Campylobacter geochelonis	0	0	0	11	12	0	0	14	0	13	0	0	0	0	0	11	0	0	0	0	105	0	25	0	0	22	0	0	22
Campylobacter	Campylobacter gracilis	0	0	0	0	16	378	0	0	0	0	0	0	0	0	0	14	0	0	0	0	0	0	0	0	0	26	0	0	0
Campylobacter	Campylobacter helveticus	0	0	0	0	29	632	0	0	1070	0	0	4589	154	44998	205	0	391	24	0	16122	0	208	96117	0	0	85	87587	221	0
Campylobacter	Campylobacter hepaticus	258	0	0	0	15	0	0	31	32	32	0	0	0	13	0	30	0	0	0	0	13	0	43	0	0	0	0	0	0
Campylobacter	Campylobacter hominis	35	0	0	0	24	0	0	0	33	0	0	0	0	16	0	196	0	0	0	0	35	0	29	285	0	62	21	0	0
Campylobacter	Campylobacter hyointestinalis	65	0	0	0	0	0	12	40	26	18	0	0	0	10	0	44	0	0	0	0	0	0	20	0	0	26	0	0	0
Campylobacter	Campylobacter iguaniorum	0	0	0	0	0	0	0	0	14	0	0	0	0	0	0	0	0	0	0	0	0	0	14	69	0	26	0	0	0
Campylobacter	Campylobacter infans	21	0	0	0	0	0	0	22	29	13	0	0	0	0	11	19	0	0	0	0	0	0	33	0	0	0	33	0	0
Campylobacter	Campylobacter insulaenigrae	26	0	0	0	20	0	0	21	25	0	0	0	0	10	0	42	0	0	0	0	16	0	33	0	0	62	24	0	0
Campylobacter	Campylobacter jejuni	320	107	54	223	76	3825	32	492	783	222	36	43	0	434	68	718	80	364	0	246	142	804	345	217	30	196	1962	62	758
Campylobacter	Campylobacter lanienae	0	0	0	0	0	0	0	36	31	0	0	0	0	0	0	22	0	0	0	0	0	0	33	0	0	11	0	12	0
Campylobacter	Campylobacter lari	28	14	0	10	0	10	0	106	134	31	0	0	14	33	11	89	12	0	0	0	25	80	132	0	0	19	69	22	0
Campylobacter	Campylobacter mucosalis	68	0	0	0	0	30	0	0	12	0	0	0	0	0	0	17	0	0	0	0	10	0	35	0	0	92	0	12	0
Campylobacter	Campylobacter novaezeelandiae	13	0	0	0	10	0	0	24	22	15	0	0	0	11	0	17	0	10	0	0	12	37	50	0	0	0	133	18	0
Campylobacter	Campylobacter ornithocola	79	0	0	0	0	0	0	31	39	13	0	0	0	0	0	26	0	0	0	0	21	0	51	0	0	12	0	0	0
Campylobacter	Campylobacter peloridis	492	87	31	31	0	0	34	473	602	144	0	41	28	16	18	384	17	19	0	24	100	35	588	18	14	0	54	88	0
Campylobacter	Campylobacter pinnipediorum	260	98	41	86	43	25	40	563	1397	110	0	27	38	12	15	493	13	0	17	26	173	37	538	79	29	42	59	140	26
Campylobacter	Campylobacter rectus	0	0	0	0	0	51273	0	0	0	0	0	0	0	0	0	0	0	0	0	0	0	0	0	44	0	324	29	0	0
Campylobacter	Campylobacter showae	0	0	0	0	0	10354	0	0	0	0	0	0	0	0	0	0	0	0	0	0	0	11	0	0	0	178	0	0	0
Campylobacter	Campylobacter sp.	427	96	13	81	52	275	112	882	1069	223	0	28	28	18	17	905	10	110	0	32	279	121	720	80	17	14932	482	150	44
Campylobacter	Campylobacter sputorum	306	80	36	41	71	17	59	400	203	45	18	16	13	22	0	315	0	15	0	23	137	54	284	22	53	57	50	154	62
Campylobacter	Campylobacter subantarcticus	0	0	0	0	0	0	0	0	0	0	0	0	0	0	0	14	0	0	0	0	0	12	0	0	0	0	0	0	0
Campylobacter	Campylobacter upsaliensis	0	0	0	0	0	24	0	0	94	0	198	306	281	2032	311	0	730	23	0	1121	598	59218	1288	0	0	81	6850	22	0
Campylobacter	Campylobacter ureolyticus	220	57	86	35	49	0	67	311	509	90	16	22	15	15	37	859	0	32	19	26	316	44	385	323	30	52	167	298	39
Campylobacter	Campylobacter volucris	0	0	0	0	0	0	0	0	0	0	0	0	0	10	0	0	0	0	0	0	0	0	0	14	0	0	15	0	0
Capnocytophaga	Capnocytophaga cynodegmi	89	36	0	29	0	0	18	106	140	48	0	13	0	0	0	104	0	0	0	0	30	26	136	14	0	0	15	22	0
Capnocytophaga	Capnocytophaga endodontalis	22	0	0	0	0	0	0	31	36	0	0	0	0	0	0	17	0	0	0	0	0	0	77	0	0	21	0	0	0
Capnocytophaga	Capnocytophaga haemolytica	0	0	54	0	0	27	0	0	0	0	0	0	0	0	0	0	0	0	0	0	15	0	0	0	0	52	0	0	0
Capnocytophaga	Capnocytophaga leadbetteri	0	0	0	0	0	0	0	0	0	0	0	0	0	0	0	0	0	0	0	0	0	0	0	0	0	26	0	0	0
Capnocytophaga	Capnocytophaga ochracea	0	0	0	0	0	0	0	0	0	0	0	0	0	0	0	0	0	0	0	0	0	0	0	0	0	113	0	0	0
Capnocytophaga	Capnocytophaga sputigena	73	20	32	0	28	57	27	98	89	22	0	0	0	0	32	42	0	51	0	0	36	18	127	0	34	71	43	28	0
Capnocytophaga	Capnocytophaga stomatis	194	100	123	56	0	125	35	239	296	47	0	36	0	0	39	216	0	0	0	23	74	0	211	17	0	123	33	55	0
Caproicibacter	Caproicibacter fermentans	0	0	57	21	33	58	0	179	53	80	11	0	0	31	10	84	0	10	0	18	75	39	34	14	0	73	31	16	13
Caproicibacterium	Caproicibacterium amylolyticum	0	18	0	15	0	103	0	30	24	66	0	0	0	34	0	55	0	0	0	17	15	27	55	13	0	75	51	20	0
Caproicibacterium	Caproicibacterium lactatifermentans	11	10	0	18	109	31	0	0	79	68	0	0	0	29	0	99	0	93	0	11	45	24	32	14	0	63	38	14	57
Caproiciproducens	Caproiciproducens sp.	0	27	0	15	0	46	0	14	66	68	0	0	0	35	0	115	0	21	0	12	51	0	22	0	0	107	49	0	44
Carboxydocella	Carboxydocella thermautotrophica	0	0	0	0	0	0	60	0	20	17	0	0	0	0	0	41	0	0	0	0	20	12	22	0	0	0	13	0	13
Carboxydothermus	Carboxydothermus hydrogenoformans	18	0	0	0	0	16	0	0	0	15	0	0	0	0	0	0	0	0	0	0	0	0	11	0	0	132	16	12	0
Cardinium	Cardinium endosymbiont	0	0	0	0	0	0	0	0	0	0	0	0	0	0	0	0	0	0	0	0	0	0	0	10	0	0	0	0	0
Cardinium	Cardinium hertigii	0	0	0	0	0	0	0	0	0	0	0	0	0	0	0	0	0	0	0	0	0	0	0	0	0	20	0	0	0
Cardiobacterium	Cardiobacterium hominis	0	0	0	0	0	17	0	0	0	0	0	0	0	0	0	0	0	0	0	0	0	0	0	0	0	24	0	0	0
Cardiobacterium	Cardiobacterium sp.	0	0	0	0	0	26	0	0	0	0	0	0	0	0	0	0	0	37	0	0	0	0	0	0	0	179	0	0	0
Carnobacterium	Carnobacterium divergens	21	0	0	0	20	27	0	13	25	23	0	0	0	0	0	28	0	0	0	0	11	0	27	0	0	33	48	22	49
Carnobacterium	Carnobacterium inhibens	54	0	0	0	26	0	0	0	0	21	0	0	0	0	0	22	0	0	0	0	0	32	0	0	0	22	31	14	0
Carnobacterium	Carnobacterium maltaromaticum	87	20	0	0	45	14	19	70	51	39	0	0	0	0	14	311	0	31	0	0	100	48	51	0	11	42	40	57	22
Carnobacterium	Carnobacterium sp.	349	24	0	28	36	0	0	46	36	78	0	0	0	0	0	136	0	0	0	0	0	55	232	0	0	119	53	0	16
Carnobacterium	Carnobacterium viridans	223	14	15	0	0	0	22	91	321	33	0	0	0	0	0	99	0	49	19	0	36	12	122	45	116	76	18	31	11
Carsonella	Carsonella ruddii	0	0	0	0	0	0	0	16	0	0	0	0	0	0	0	0	0	0	0	0	0	0	18	0	0	11	0	12	0
Casimicrobium	Casimicrobium huifangae	32	0	0	0	0	79	0	39	0	0	0	0	0	0	0	0	0	0	0	0	0	0	0	0	0	204	0	0	0
Castellaniella	Castellaniella defragrans	0	0	0	0	0	19	0	25	0	0	0	0	0	0	0	0	0	29	0	0	14	22	0	0	21	31	0	18	0
Catellatospora	Catellatospora sp.	13	0	13	0	0	24	34	0	0	0	42	0	0	0	0	11	10	568	16	0	11	55	0	0	43	17	0	20	49
Catenovulum	Catenovulum sediminis	0	0	0	0	0	0	0	16	0	10	0	0	0	0	0	0	0	0	0	0	0	0	10	0	0	14	0	0	0
Catenulispora	Catenulispora acidiphila	170	0	44	0	48	97	19	12	13	0	47	0	0	0	0	105	16	684	124	0	93	0	0	0	152	17	11	302	462
Caulifigura	Caulifigura coniformis	19	0	0	0	0	0	0	0	0	0	0	0	0	0	0	0	0	0	0	0	0	53	0	0	0	18	0	0	0
Caulobacter	Caulobacter flavus	13	0	10	0	38	93	10	21	0	0	0	0	0	0	0	59	30	100	0	0	57	0	0	17	135	24	0	13	54
Caulobacter	Caulobacter henricii	0	0	21	0	0	32	55	0	0	0	37	0	0	0	0	61	0	14	0	0	82	0	0	0	42	0	0	0	11
Caulobacter	Caulobacter mirabilis	20	0	0	0	0	0	0	0	0	0	19	0	0	0	0	26	20	26	14	0	16	0	0	0	24	17	0	34	0
Caulobacter	Caulobacter rhizosphaerae	0	0	24	0	0	23	64	39	0	0	0	0	0	0	0	0	30	37	0	0	0	0	0	0	0	16	0	0	0
Caulobacter	Caulobacter segnis	0	0	46	0	13	139	17	49	0	0	40	0	0	0	0	10	78	240	0	0	27	0	0	0	30	73	0	18	75
Caulobacter	Caulobacter soli	0	0	0	0	0	17	0	0	0	0	0	0	0	17	0	0	19	29	0	0	0	0	0	0	0	22	0	0	0
Caulobacter	Caulobacter sp.	0	0	54	0	0	71	0	35	0	0	0	0	0	0	0	0	43	39	0	0	14	0	0	12	16	0	0	0	0
Caulobacter	Caulobacter vibrioides	0	37	0	0	0	63	0	33	0	18	118	0	0	0	0	0	36	0	0	0	0	14	0	0	0	17	0	0	0
Cedecea	Cedecea lapagei	24	0	0	0	0	0	0	0	0	0	0	13	0	0	0	0	0	0	24	0	0	0	0	0	25	29	0	37	0
Cedecea	Cedecea neteri	0	14	0	0	0	56	0	0	0	0	0	26	0	0	0	14	0	0	0	0	14	37	0	30	0	235	0	0	10
Cedecea	Cedecea sp.	0	0	0	0	0	0	0	0	0	0	0	13	0	0	0	0	0	0	0	0	0	0	0	0	0	11	0	0	0
Celeribacter	Celeribacter baekdonensis	0	0	0	0	0	35	0	0	0	0	0	0	0	0	0	0	0	0	0	0	0	0	0	0	0	0	0	0	36
Celeribacter	Celeribacter ethanolicus	0	0	0	0	0	0	0	0	0	0	0	0	0	0	0	0	0	0	0	0	0	0	0	0	0	0	0	0	22
Celeribacter	Celeribacter indicus	0	0	0	0	0	0	0	86	0	0	0	0	0	0	0	0	0	77	0	0	0	0	0	0	0	0	0	0	0
Celeribacter	Celeribacter marinus	0	0	0	0	0	0	0	26	51	0	0	0	0	0	0	36	0	0	0	0	0	0	44	0	0	0	0	0	0
Celerinatantimonas	Celerinatantimonas diazotrophica	0	0	25	0	0	0	0	0	0	16	0	0	0	0	0	0	0	0	0	0	0	0	0	0	0	58	0	0	0
Cellulomonas	Cellulomonas fimi	29	0	47	0	29	45	40	200	0	0	118	0	0	0	0	52	18	1317	15	0	39	27	0	0	55	0	0	47	399
Cellulomonas	Cellulomonas flavigena	27	0	45	0	50	73	13	33	0	0	14	0	0	0	0	57	14	1086	17	0	65	0	0	0	24	0	0	64	551
Cellulomonas	Cellulomonas gilvus	107	0	74	0	80	148	0	39	0	0	53	0	0	0	0	64	0	1048	106	0	76	0	0	0	153	16	0	189	1064
Cellulomonas	Cellulomonas iranensis	52	0	35	0	67	66	0	13	0	0	84	0	0	0	0	23	0	1439	40	0	33	22	0	0	91	27	0	112	455
Cellulomonas	Cellulomonas shaoxiangyii	22	0	38	0	24	48	24	36	0	0	20	0	0	0	0	19	0	706	21	0	11	0	0	18	81	21	0	66	361
Cellulomonas	Cellulomonas sp.	588	18	366	0	443	1295	475	228	63	24	1705	27	51	87	26	411	73	10116	587	0	424	130	0	99	1532	252	0	1410	4816
Cellulomonas	Cellulomonas taurus	0	0	42	0	35	87	201	19	44	0	1310	0	0	0	15	20	19	440	0	0	0	30	0	0	947	50	0	12	273
Cellulophaga	Cellulophaga algicola	0	0	0	0	0	0	0	151	36	48	0	0	0	0	0	174	0	0	0	0	0	0	0	0	0	71	0	0	0
Cellulophaga	Cellulophaga baltica	61	0	63	0	0	41	0	0	0	0	0	0	0	0	0	0	0	0	0	0	0	0	0	0	0	13	0	0	0
Cellulophaga	Cellulophaga lytica	22	13	0	11	13	0	18	52	51	25	0	0	0	0	0	33	0	12	0	0	17	19	66	22	0	20	11	12	13
Cellulophaga	Cellulophaga sp.	266	0	0	0	34	0	51	243	491	54	0	0	0	0	0	414	0	21	0	0	168	44	494	68	41	30	0	81	14
Cellulosilyticum	Cellulosilyticum lentocellum	48	0	0	0	53	0	17	46	33	42	0	0	0	0	0	26	0	0	0	23	39	0	61	0	0	0	99	37	0
Cellulosilyticum	Cellulosilyticum sp.	412	52	0	30	69	0	26	235	222	106	0	0	0	55	0	203	0	44	0	29	59	87	295	33	0	142	86	57	36
Cellulosimicrobium	Cellulosimicrobium cellulans	114	36	99	0	155	371	58	79	0	0	158	0	35	0	32	96	50	3081	83	0	73	29	34	0	193	43	0	271	1391
Cellulosimicrobium	Cellulosimicrobium sp.	62	0	0	0	0	111	72	35	0	0	72	0	0	0	0	70	0	1674	82	0	65	0	0	22	177	69	0	114	37
Cellvibrio	Cellvibrio japonicus	0	0	0	0	0	241	0	0	0	0	0	0	0	0	0	0	0	0	0	0	0	0	0	0	0	154	0	0	0
Cellvibrio	Cellvibrio sp.	26	0	0	0	0	34	0	0	0	0	0	0	0	0	0	16	0	0	22	0	15	0	0	16	35	668	15	36	0
Cereibacter	Cereibacter sphaeroides	45	17	0	0	24	189	49	93	0	16	109	0	0	0	0	80	53	358	31	0	75	78	11	0	86	42	0	70	120
Cetobacterium	Cetobacterium somerae	158	94	0	57	40	42	13	36	38	117	0	24	0	18	45	158	0	42	0	99	79	274	283	54	0	145	831	49	18
Changchengzhania	Changchengzhania lutea	0	0	0	0	0	0	0	17	13	18	0	0	0	0	0	30	0	0	0	0	16	0	51	0	0	46	0	15	0
Changpingibacter	Changpingibacter yushuensis	19	0	52	22	37	100	0	44	0	17	0	0	0	0	0	25	0	33	22	0	26	0	27	0	24	21	0	62	511
Chania	Chania multitudinisentens	0	0	0	0	0	0	0	0	0	0	0	0	0	0	0	0	0	0	0	0	0	0	0	0	0	14	0	0	0
Chazhemtobacterium	Chazhemtobacterium aquaticus	0	0	0	0	0	0	0	0	0	0	0	0	0	0	0	0	0	0	0	0	0	0	0	0	0	10	0	0	0
Chelatococcus	Chelatococcus daeguensis	0	0	49	0	0	40	27	0	0	0	39	0	0	0	0	0	48	120	0	0	0	15	0	0	21	0	0	0	54
Chelatococcus	Chelatococcus sp.	0	0	0	0	0	0	0	23	0	28	11	0	0	0	0	0	70	69	0	0	0	0	0	24	0	30	0	0	0
Chitinibacter	Chitinibacter bivalviorum	0	0	0	0	0	0	0	0	0	28	0	0	0	0	0	0	0	0	0	0	0	0	0	0	0	233	0	0	0
Chitinibacter	Chitinibacter fontanus	0	0	0	0	0	0	0	0	0	0	0	0	0	0	0	0	0	0	0	0	0	0	0	0	0	10	0	0	0
Chitinimonas	Chitinimonas arctica	72	14	0	0	0	0	0	28	0	0	0	0	0	0	0	37	0	33	104	0	24	0	0	0	63	17	0	92	0
Chitinolyticbacter	Chitinolyticbacter meiyuanensis	0	0	0	0	10	17	21	0	0	0	0	0	0	0	0	0	0	96	0	0	0	0	0	0	0	33	0	0	0
Chitinophaga	Chitinophaga agri	0	0	0	0	127	24	33	0	0	16	0	0	0	0	0	118	0	0	0	0	178	13	0	0	0	79	0	0	19
Chitinophaga	Chitinophaga alhagiae	0	0	0	0	24	0	0	0	28	0	0	0	0	0	0	29	0	0	0	0	31	0	0	14	0	21	13	0	0
Chitinophaga	Chitinophaga caeni	0	0	0	0	0	14	13	0	0	10	0	0	0	0	0	0	0	0	0	0	0	0	0	0	0	95	0	0	12
Chitinophaga	Chitinophaga filiformis	0	0	101	18	11	93	0	0	0	25	0	0	0	0	0	0	0	0	0	0	0	0	0	0	10	90	0	11	0
Chitinophaga	Chitinophaga oryzae	0	0	20	0	53	23	70	11	0	16	13	0	0	0	0	120	0	0	0	0	122	16	20	0	0	83	0	0	36
Chitinophaga	Chitinophaga pinensis	0	0	0	0	41	0	30	0	0	11	0	0	0	0	0	0	0	0	0	0	0	19	14	0	0	84	0	0	28
Chitinophaga	Chitinophaga sp.	0	0	0	0	64	54	93	0	22	28	240	0	0	0	0	84	0	0	0	0	91	17	0	0	0	150	0	0	0
Chlamydia	Chlamydia caviae	0	0	0	0	0	0	0	0	0	0	0	0	0	0	0	0	0	0	0	0	0	0	20	0	0	0	0	0	0
Chlamydia	Chlamydia gallinacea	0	0	0	0	0	0	0	0	0	0	0	0	0	0	0	0	0	0	0	0	0	0	16	0	0	0	0	0	0
Chlamydia	Chlamydia pecorum	0	0	0	0	0	0	0	0	16	0	0	0	0	0	0	0	0	0	0	0	0	0	0	0	0	0	0	0	0
Chlamydia	Chlamydia pneumoniae	0	0	0	0	0	0	0	19	32	0	0	0	0	0	0	21	0	0	0	0	0	0	39	0	0	0	0	0	0
Chlamydia	Chlamydia sp.	0	0	0	0	0	0	0	0	0	0	0	0	0	0	0	10	0	0	0	0	0	0	0	0	0	0	0	0	0
Chlamydia	Chlamydia suis	0	0	0	0	0	0	0	0	0	0	0	0	0	0	0	0	0	0	0	0	0	0	0	0	0	20	0	0	0
Chlamydia	Chlamydia trachomatis	0	0	0	0	0	0	26	0	0	0	0	0	0	0	0	0	26	0	0	0	0	0	0	0	0	0	0	0	0
Chlamydiifrater	Chlamydiifrater phoenicopteri	0	0	0	0	0	0	0	18	22	0	0	0	0	0	0	12	0	0	0	0	0	0	21	0	0	0	0	0	0
Chloracidobacterium	Chloracidobacterium aggregatum	0	0	0	0	0	0	0	0	0	0	0	0	0	0	0	34	0	0	0	0	0	0	0	0	0	37	0	0	0
Chloracidobacterium	Chloracidobacterium validum	0	0	0	0	0	0	0	0	0	0	0	0	0	0	0	0	0	0	0	0	0	0	0	0	0	0	0	0	40
Chlorobaculum	Chlorobaculum limnaeum	0	12	0	0	0	0	0	0	0	0	0	0	0	0	0	0	0	10	0	0	0	17	0	0	0	20	0	0	0
Chlorobaculum	Chlorobaculum parvum	0	0	0	0	24	0	0	0	0	0	0	0	0	0	0	23	0	11	15	0	33	0	0	0	0	0	0	15	30
Chlorobaculum	Chlorobaculum tepidum	0	11	0	0	25	21	0	0	0	0	0	0	0	0	0	32	0	13	0	0	30	0	0	0	0	15	0	0	0
Chlorobium	Chlorobium limicola	59	0	0	0	18	17	0	0	0	0	0	0	0	0	0	25	0	0	32	0	21	0	0	0	22	13	0	49	71
Chlorobium	Chlorobium phaeobacteroides	0	0	0	0	0	11	0	0	0	0	0	0	0	0	0	0	0	0	0	0	0	0	0	0	0	42	0	0	0
Chlorobium	Chlorobium phaeovibrioides	0	0	36	0	0	36	0	0	0	0	0	0	0	0	0	34	0	0	0	0	47	0	0	0	0	23	0	0	20
Chloroflexus	Chloroflexus aggregans	0	0	0	0	0	0	0	0	0	0	0	0	0	0	0	0	0	0	0	0	0	0	0	0	0	13	0	0	0
Chloroflexus	Chloroflexus aurantiacus	62	0	0	0	15	0	0	0	19	0	0	0	0	0	0	54	0	0	52	0	55	0	0	0	34	33	0	82	0
Chloroherpeton	Chloroherpeton thalassium	0	0	13	0	0	26	0	0	0	0	0	0	0	0	0	36	0	10	0	0	18	0	0	0	0	10	0	0	0
Chondrocystis	Chondrocystis sp.	41	15	0	14	0	0	24	81	56	35	0	0	0	0	0	65	0	0	0	0	58	0	62	0	0	146	22	19	14
Chondromyces	Chondromyces crocatus	26	16	0	0	0	21	0	41	15	11	39	0	0	14	0	18	0	122	0	0	0	12	21	0	28	17	0	19	18
Christensenella	Christensenella minuta	0	0	0	28	165	47	31	35	0	98	35	0	0	18	18	61	0	33	0	14	57	24	37	88	0	264	46	48	180
Christensenella	Christensenella sp.	0	16	0	42	37	40	83	33	0	136	0	0	0	63	0	59	0	60	0	25	59	53	30	14	0	129	110	10	29
Chromobacterium	Chromobacterium haemolyticum	0	0	0	0	0	0	0	0	17	0	0	0	0	0	0	0	0	0	0	0	0	0	0	23	0	0	0	0	0
Chromobacterium	Chromobacterium paludis	26	0	0	0	0	0	15	0	0	0	51	0	0	0	0	20	0	53	24	0	28	0	0	0	54	280	0	30	32
Chromobacterium	Chromobacterium phragmitis	0	0	0	0	0	253	33	0	0	0	0	0	0	0	0	0	0	12	0	0	0	0	0	0	67	103	0	0	0
Chromobacterium	Chromobacterium rhizoryzae	0	0	0	0	0	0	0	0	0	0	0	0	0	0	0	0	0	0	0	0	0	0	0	0	0	408	0	0	0
Chromobacterium	Chromobacterium sp.	0	0	0	0	0	0	0	73	0	0	0	0	0	0	0	0	0	87	0	0	13	0	0	0	0	268	0	0	0
Chromobacterium	Chromobacterium vaccinii	0	0	0	0	0	59	0	0	0	0	0	0	0	0	0	43	0	0	0	0	12	0	0	0	0	202	0	0	0
Chromobacterium	Chromobacterium violaceum	20	0	0	0	0	0	0	0	0	28	20	0	0	0	0	0	0	0	0	0	0	0	0	0	21	0	0	14	0
Chromohalobacter	Chromohalobacter salexigens	0	0	0	0	17	14	0	90	11	0	0	0	0	0	0	0	0	30	0	0	0	0	0	0	0	0	0	12	104
Chromulinivorax	Chromulinivorax destructor	14	0	0	0	0	0	0	0	0	0	0	0	0	0	0	0	0	0	0	0	0	0	0	0	0	0	0	0	0
Chroococcidiopsis	Chroococcidiopsis sp.	0	0	0	0	0	0	0	0	0	0	0	0	0	0	0	0	0	0	0	0	0	13	14	0	0	16	0	0	0
Chroococcidiopsis	Chroococcidiopsis thermalis	0	50	24	37	0	0	22	267	394	51	0	0	31	0	0	228	0	0	0	0	71	16	255	0	0	0	29	48	0
Chryseobacterium	Chryseobacterium arthrosphaerae	66	24	0	0	43	0	17	76	80	30	0	0	0	0	0	77	0	0	0	0	39	23	144	20	0	82	24	29	0
Chryseobacterium	Chryseobacterium aureum	0	0	15	0	0	15	0	0	0	0	0	0	0	0	0	0	0	0	0	0	0	0	0	0	0	53	0	0	0
Chryseobacterium	Chryseobacterium balustinum	0	0	0	0	0	15	0	0	0	23	0	0	0	0	0	0	0	0	0	0	0	0	15	0	0	27	0	0	0
Chryseobacterium	Chryseobacterium bernardetii	614	60	0	64	0	0	0	156	345	137	0	0	0	0	0	333	0	0	0	0	135	0	222	0	0	0	66	109	0
Chryseobacterium	Chryseobacterium camelliae	250	0	15	0	67	0	56	0	0	32	0	0	0	0	0	16	0	0	0	0	14	0	0	0	0	39	0	0	25
Chryseobacterium	Chryseobacterium capnotolerans	240	0	0	0	0	0	0	27	37	39	0	0	0	0	0	21	0	0	0	0	0	0	54	0	0	14	0	0	0
Chryseobacterium	Chryseobacterium carnipullorum	76	25	0	0	34	0	18	28	312	33	0	0	0	0	0	30	0	0	0	0	13	0	50	0	0	52	19	18	0
Chryseobacterium	Chryseobacterium cucumeris	17	0	0	0	0	0	0	0	0	11	0	0	0	0	0	0	0	0	0	0	0	0	0	0	0	0	0	0	0
Chryseobacterium	Chryseobacterium daecheongense	0	0	0	0	0	0	13	0	0	0	0	0	0	0	0	0	0	0	0	0	0	0	0	0	0	125	11	0	0
Chryseobacterium	Chryseobacterium faecale	0	0	0	0	79	14	18	0	0	0	0	0	0	0	0	33	0	0	0	0	30	11	0	0	0	17	14	0	0
Chryseobacterium	Chryseobacterium gallinarum	14	0	223	43	27	196	155	31	38	13	0	0	0	0	153	141	0	0	0	0	140	13	29	34	0	230	21	15	0
Chryseobacterium	Chryseobacterium glaciei	0	0	0	0	0	25	0	11	0	29	0	0	0	0	0	0	0	0	0	0	0	0	0	18	0	42	0	32	0
Chryseobacterium	Chryseobacterium gleum	0	0	0	0	0	0	0	0	0	36	0	0	0	0	0	0	0	0	0	0	0	0	0	0	0	48	21	0	0
Chryseobacterium	Chryseobacterium indologenes	184	23	0	0	0	47	24	83	60	42	45	0	0	0	0	30	0	28	0	0	25	30	45	0	0	81	39	52	14
Chryseobacterium	Chryseobacterium indoltheticum	33	0	0	10	0	0	0	67	51	29	0	0	0	0	0	16	0	0	0	45	18	16	92	17	0	18	16	15	0
Chryseobacterium	Chryseobacterium joostei	55	14	0	0	26	0	86	96	62	18	0	0	0	0	0	50	0	37	0	0	40	24	98	0	44	49	19	60	64
Chryseobacterium	Chryseobacterium lactis	36	0	41	0	111	37	0	0	0	19	0	0	0	0	0	236	0	0	0	0	267	0	0	0	0	17	0	0	0
Chryseobacterium	Chryseobacterium manosquense	0	0	0	0	0	0	0	42	0	0	0	0	0	0	0	14	0	0	0	0	0	0	0	0	0	26	0	0	0
Chryseobacterium	Chryseobacterium nakagawai	48	0	0	0	0	28	0	25	19	0	0	0	0	0	0	30	0	0	0	0	0	0	25	0	0	28	0	0	0
Chryseobacterium	Chryseobacterium nepalense	0	0	0	0	0	0	0	0	24	0	0	0	0	0	0	0	0	0	0	0	0	0	12	12	0	11	0	17	50
Chryseobacterium	Chryseobacterium piperi	0	0	0	0	0	0	12	14	0	13	0	0	0	0	0	0	0	23	0	0	0	13	0	0	0	23	10	0	0
Chryseobacterium	Chryseobacterium rhizoplanae	0	0	0	0	0	0	0	0	0	0	0	0	0	0	0	0	0	0	43	0	0	0	0	0	0	0	0	0	0
Chryseobacterium	Chryseobacterium salivictor	46	0	0	0	0	0	0	0	0	18	0	0	0	0	0	0	0	0	0	0	0	0	0	0	0	25	0	0	0
Chryseobacterium	Chryseobacterium shandongense	13	0	0	0	0	53	0	0	0	0	0	0	0	0	27	153	0	0	0	0	162	0	0	0	0	36	50	0	0
Chryseobacterium	Chryseobacterium sp.	1073	157	358	168	106	329	190	1890	952	482	0	80	46	0	0	854	0	83	0	26	341	125	1009	180	0	777	151	236	146
Chryseobacterium	Chryseobacterium taklimakanense	11	0	75	0	50	78	0	0	0	32	0	0	0	0	0	37	0	0	0	0	0	0	15	0	0	97	27	0	15
Chryseoglobus	Chryseoglobus indicus	0	0	0	0	0	0	0	0	0	0	0	0	0	0	0	0	0	269	0	0	0	0	0	0	0	0	0	0	162
Chryseoglobus	Chryseoglobus sp.	0	0	0	0	36	36	0	0	0	0	0	0	0	0	0	0	0	0	0	0	0	0	0	0	0	0	0	0	316
Chryseolinea	Chryseolinea soli	155	0	142	28	142	129	78	0	0	27	13	0	0	0	23	81	0	0	0	10	108	37	0	0	0	37	0	0	102
Ciceribacter	Ciceribacter thiooxidans	29	0	0	0	0	0	0	0	0	0	0	0	0	0	0	22	0	51	29	0	20	0	0	0	43	0	0	60	0
Citricoccus	Citricoccus sp.	57	0	35	0	63	236	64	0	22	0	118	0	0	0	0	199	10	1305	72	0	166	0	0	0	146	15	0	210	495
Citrifermentans	Citrifermentans bemidjiense	0	0	0	0	62	18	0	46	0	0	0	0	0	0	0	13	0	0	0	0	0	0	0	0	0	0	0	0	0
Citrifermentans	Citrifermentans bremense	0	24	0	0	82	109	47	41	0	0	0	0	0	0	0	21	0	31	0	0	20	29	0	0	0	0	0	0	21
Citrobacter	Citrobacter amalonaticus	0	0	0	0	0	89	0	0	0	0	0	22	0	0	0	0	0	0	0	0	0	64	0	23	0	109	0	0	0
Citrobacter	Citrobacter arsenatis	0	0	0	0	0	0	0	0	0	0	0	13	0	0	0	0	0	0	0	0	0	0	0	0	0	0	0	0	0
Citrobacter	Citrobacter farmeri	0	0	0	0	0	19	0	0	0	0	0	42	0	0	0	0	0	0	0	68	0	23	12	24	0	148	0	0	0
Citrobacter	Citrobacter freundii	0	222	58	63	0	274	0	116	0	102	0	318	0	0	0	215	0	0	0	0	125	174	149	163	53	624	58	0	0
Citrobacter	Citrobacter koseri	32	0	0	0	0	29	0	0	0	0	0	64	0	0	0	25	0	0	30	0	21	56	0	249	22	33	0	57	0
Citrobacter	Citrobacter pasteurii	0	0	0	0	0	0	0	0	0	0	0	0	0	0	0	0	0	0	0	0	0	0	0	0	0	25	0	0	0
Citrobacter	Citrobacter portucalensis	0	0	0	0	0	0	0	0	0	0	0	0	0	0	0	0	0	0	0	0	0	0	0	0	0	80	0	0	112
Citrobacter	Citrobacter rodentium	0	0	0	0	0	28	0	0	0	0	0	23	0	0	0	0	0	122	0	0	0	33	0	23	0	117	0	0	0
Citrobacter	Citrobacter sedlakii	0	0	0	0	0	0	0	0	0	0	0	22	0	0	0	0	0	0	0	0	0	24	0	0	0	17	0	0	0
Citrobacter	Citrobacter sp.	0	17	0	0	0	79	0	0	0	0	0	56	0	0	0	0	0	51	0	0	0	55	31	38	0	203	0	0	0
Citrobacter	Citrobacter tructae	0	0	0	0	0	14	0	0	0	0	0	11	0	0	0	0	0	0	0	0	0	12	0	0	0	19	0	0	0
Citrobacter	Citrobacter werkmanii	0	0	0	0	0	0	0	0	0	0	0	50	0	0	0	0	0	0	0	0	0	58	0	0	0	66	0	0	0
Citromicrobium	Citromicrobium sp.	0	0	0	0	0	0	0	0	22	0	0	0	0	0	0	0	41	96	0	0	0	0	0	0	0	40	0	0	0
Clavibacter	Clavibacter michiganensis	136	15	97	14	79	348	243	39	59	39	598	0	0	32	23	69	54	3792	104	0	54	58	22	12	579	44	27	299	894
Clavibacter	Clavibacter sp.	0	0	36	0	34	42	0	0	0	0	0	0	0	0	0	0	0	494	0	0	0	0	0	0	0	14	0	15	233
Clavibacter	Clavibacter zhangzhiyongii	15	0	0	0	0	0	0	24	0	0	20	0	0	0	0	26	0	464	62	0	36	0	0	0	44	0	0	87	0
Cloacibacillus	Cloacibacillus porcorum	0	46	72	47	92	50	66	252	331	56	0	16	21	0	0	277	0	115	0	0	166	24	260	16	11	327	29	39	26
Cloacibacterium	Cloacibacterium caeni	50	0	0	0	93	59	0	58	104	70	0	0	0	0	0	61	0	0	0	0	20	0	92	0	0	69	0	0	0
Cloacibacterium	Cloacibacterium normanense	0	0	0	0	0	0	0	0	0	0	0	0	0	0	0	0	0	0	0	0	0	0	32	0	0	0	0	53	0
Cloacimonas	Cloacimonas acidaminovorans	49	0	0	0	0	0	0	0	0	0	0	0	0	0	0	27	0	0	15	0	14	0	0	0	19	0	0	50	0
Clostridioides	Clostridioides difficile	5015	1580	572	1148	2471	1655	1001	9741	5775	3805	518	425	2610	1267	724	6221	607	968	128	993	2240	2015	7483	2093	411	10557	6237	2897	3107
Clostridioides	Clostridioides sp.	1948	443	137	316	134	80	134	2066	2993	528	76	114	121	55	57	1808	24	156	51	87	511	357	1957	407	108	2035	329	525	108
Clostridium	Clostridium aceticum	543	155	56	110	66	43	45	668	911	175	22	50	43	13	27	674	0	51	15	37	222	83	633	54	51	412	118	196	35
Clostridium	Clostridium acetobutylicum	1140	197	67	157	111	32	74	987	1930	347	28	54	51	27	37	920	11	87	28	53	292	175	1016	93	72	210	199	241	88
Clostridium	Clostridium argentinense	2145	515	202	433	172	38	242	2940	3943	618	35	129	198	35	41	2527	50	82	47	86	757	231	2665	272	109	390	354	604	87
Clostridium	Clostridium aurantibutyricum	0	0	0	0	0	0	0	65	0	24	0	0	0	0	0	54	0	0	0	40	51	40	141	0	0	194	0	0	0
Clostridium	Clostridium autoethanogenum	0	0	0	0	0	0	0	192	195	43	0	0	0	0	0	201	0	0	0	0	88	74	227	0	0	581	25	0	0
Clostridium	Clostridium baratii	566	244	122	187	159	62	174	1865	1588	298	53	85	61	36	65	1211	11	201	15	69	463	234	1384	179	117	403	660	398	132
Clostridium	Clostridium beijerinckii	2168	463	242	357	261	83	256	2722	2615	564	81	166	165	49	119	2390	28	334	58	139	740	236	2631	385	176	657	484	623	187
Clostridium	Clostridium bornimense	936	247	105	186	84	31	141	1352	1801	371	42	69	88	28	52	1227	0	77	29	47	351	170	1608	133	72	284	278	344	72
Clostridium	Clostridium botulinum	11212	2048	561	1061	563	226	1044	11812	9271	2099	190	446	475	202	199	6716	105	699	268	361	2073	807	8810	961	427	1612	1450	1976	671
Clostridium	Clostridium butyricum	1335	256	85	204	241	52	156	1084	1534	367	52	90	99	41	50	1138	14	113	24	104	414	281	1359	206	78	580	572	307	89
Clostridium	Clostridium cadaveris	1632	355	143	302	241	67	189	2050	2626	564	45	115	103	73	46	1858	28	216	31	86	572	235	1739	137	112	521	457	469	229
Clostridium	Clostridium carboxidivorans	437	118	58	92	86	22	69	493	699	144	22	27	37	12	21	433	0	66	11	28	164	64	572	77	31	257	154	150	90
Clostridium	Clostridium cellulovorans	1054	272	100	203	79	35	134	1522	1992	341	38	73	105	15	35	1342	13	95	31	60	428	131	1339	117	60	231	234	299	51
Clostridium	Clostridium chauvoei	995	289	89	265	100	32	114	1428	2948	343	13	82	101	25	18	1312	18	37	29	64	390	149	1561	70	89	193	468	277	72
Clostridium	Clostridium cochlearium	790	139	55	127	94	32	62	812	812	273	0	40	37	10	18	626	14	129	11	40	199	90	699	138	39	321	138	146	66
Clostridium	Clostridium colinum	599	119	54	122	39	18	57	715	927	203	12	31	47	37	20	611	11	32	17	39	163	114	695	58	27	202	172	126	52
Clostridium	Clostridium diolis	0	0	0	0	0	0	0	0	0	0	0	0	0	0	0	0	142	0	0	0	0	0	0	0	0	0	46	0	0
Clostridium	Clostridium drakei	1101	108	51	65	60	0	62	504	690	180	12	54	36	0	0	537	0	36	27	31	181	61	608	33	38	246	84	126	45
Clostridium	Clostridium estertheticum	872	157	63	96	79	33	95	1019	922	167	15	52	29	27	41	663	0	80	23	33	232	78	835	79	62	206	193	192	68
Clostridium	Clostridium felsineum	460	59	22	127	0	0	33	531	518	145	0	30	60	0	0	359	0	0	0	0	84	15	546	26	0	317	35	111	0
Clostridium	Clostridium fermenticellae	1150	394	149	329	44	18	153	1984	2616	475	28	120	143	16	29	1819	46	91	34	102	533	201	2000	117	93	354	255	397	135
Clostridium	Clostridium formicaceticum	448	135	46	119	46	18	60	708	1042	177	18	39	67	16	23	650	17	85	19	25	201	66	700	61	29	185	103	169	32
Clostridium	Clostridium gasigenes	904	125	38	126	82	25	63	716	870	272	15	39	36	23	18	658	16	65	35	29	191	77	738	65	39	158	379	127	52
Clostridium	Clostridium hylemonae	336	132	35	93	217	161	48	188	219	642	104	108	14	321	42	139	0	11	14	331	60	195	790	61	12	103	1172	342	1022
Clostridium	Clostridium innocuum	304	171	97	160	216	473	65	824	258	705	63	136	140	1044	189	258	23	19	0	437	123	1187	3115	1661	286	694	820	645	668
Clostridium	Clostridium intestinale	736	338	125	275	141	32	123	2152	3248	407	28	110	123	29	52	1576	24	170	31	74	536	162	1993	284	98	269	417	375	99
Clostridium	Clostridium isatidis	752	205	76	111	79	28	81	992	1180	248	24	56	41	26	38	1047	0	141	13	62	348	127	1037	112	39	299	397	226	69
Clostridium	Clostridium kluyveri	1801	352	81	151	144	65	186	1711	967	433	42	61	54	45	55	817	12	145	49	58	376	154	1081	268	90	452	193	260	164
Clostridium	Clostridium ljungdahlii	0	0	0	0	0	0	0	177	0	0	0	0	0	0	0	0	0	0	0	0	0	0	0	0	0	145	35	0	0
Clostridium	Clostridium manihotivorum	1358	223	64	218	88	29	121	1220	1372	375	21	71	94	16	41	958	16	131	24	50	308	179	1339	116	42	358	219	219	80
Clostridium	Clostridium novyi	3413	701	321	653	239	51	392	4530	4994	789	95	229	270	34	100	3899	40	290	82	131	1060	285	4068	269	196	179	402	1036	233
Clostridium	Clostridium pasteurianum	1591	375	151	259	279	67	206	2185	2302	522	63	115	115	39	80	1869	29	198	30	108	635	265	1914	290	147	649	420	579	181
Clostridium	Clostridium perfringens	8139	2491	695	2343	613	511	655	11308	18370	8062	238	677	779	3984	204	9243	80	595	236	385	5754	14353	10738	865	485	1532	33518	2426	458
Clostridium	Clostridium phage	25	20	0	16	0	0	0	100	172	24	0	0	0	0	0	76	0	0	0	0	24	10	132	0	0	0	133	14	0
Clostridium	Clostridium roseum	104	65	0	38	71	0	53	47	121	40	0	0	0	0	0	134	0	64	0	0	76	20	266	0	0	189	32	129	99
Clostridium	Clostridium saccharobutylicum	1299	382	119	246	89	27	141	1481	2630	465	33	101	132	24	30	1486	21	105	39	52	516	193	2083	178	96	205	358	423	109
Clostridium	Clostridium saccharoperbutylacetonicum	782	218	92	134	85	33	88	783	1320	242	50	41	47	35	45	640	11	74	16	67	279	195	815	144	163	455	336	262	138
Clostridium	Clostridium scatologenes	455	118	42	85	15	0	37	728	858	217	13	39	36	17	0	683	14	31	13	22	170	61	741	68	30	213	138	150	25
Clostridium	Clostridium scindens	22	374	29	314	491	498	105	580	218	3291	254	250	304	1453	119	307	100	35	0	819	263	1580	2243	168	18	480	9532	1936	2020
Clostridium	Clostridium septicum	17055	3335	2702	263	3466	1118	2973	38254	18808	3331	1284	1147	585	20	437	14039	101	2879	29	1015	9286	2818	24223	492	3156	225	2738	8270	4887
Clostridium	Clostridium sp.	11337	2640	720	2383	1039	779	1040	11827	14294	7351	288	789	637	2692	515	10392	183	844	286	1245	3276	4155	12512	1282	487	2622	4912	2800	1365
Clostridium	Clostridium sporogenes	4817	724	259	492	808	198	480	4264	3639	779	88	264	216	37	134	4510	0	507	104	223	1193	324	3830	838	333	1450	461	954	408
Clostridium	Clostridium taeniosporum	671	165	64	95	48	29	91	1110	1044	228	25	40	72	29	19	753	0	43	13	45	249	112	1041	70	55	374	274	239	59
Clostridium	Clostridium tetani	1954	493	184	323	89	38	182	2622	2937	576	49	160	177	34	45	2041	32	164	52	82	638	262	1978	166	113	361	362	572	123
Clostridium	Clostridium thermarum	700	235	107	206	82	57	142	1153	1950	329	36	63	67	19	36	1112	13	121	0	39	389	148	1423	168	79	235	241	387	96
Clostridium	Clostridium tyrobutyricum	7345	1260	410	1151	67	32	381	9250	15698	1360	23	489	545	70	56	9526	92	100	219	274	2572	460	6260	404	301	270	943	1846	26
Cnuibacter	Cnuibacter physcomitrellae	0	0	37	0	47	115	15	0	0	0	27	0	0	0	0	55	20	458	16	0	72	68	0	0	32	0	0	71	544
Cobetia	Cobetia sp.	0	0	0	0	0	0	0	0	0	0	0	0	0	0	0	0	0	179	0	0	0	0	0	0	0	82	0	0	0
Cognaticolwellia	Cognaticolwellia beringensis	28	0	0	0	0	0	0	0	32	0	0	0	0	11	0	30	0	0	0	0	13	18	32	0	0	12	0	15	12
Cognatishimia	Cognatishimia activa	0	0	0	0	0	0	0	0	0	0	0	0	0	0	0	0	0	0	0	0	0	0	10	0	0	0	0	0	0
Cohaesibacter	Cohaesibacter sp.	0	0	0	0	26	0	0	36	34	0	0	0	0	0	0	61	0	0	0	0	30	0	17	0	0	0	0	0	0
Cohnella	Cohnella abietis	31	0	19	0	19	14	20	27	28	25	0	0	0	0	0	37	0	13	0	15	19	28	46	27	0	36	29	32	51
Cohnella	Cohnella candidum	0	0	55	0	0	48	0	0	18	0	0	0	0	0	11	17	0	0	0	0	0	20	29	0	0	51	0	0	13
Cohnella	Cohnella cholangitidis	13	0	0	0	0	0	0	0	0	0	0	0	0	0	0	0	0	13	0	0	0	36	0	47	0	37	27	0	0
Cohnella	Cohnella sp.	0	0	0	0	0	74	0	23	56	63	0	0	0	22	0	0	0	98	0	0	0	0	0	24	0	120	70	24	33
Collimonas	Collimonas arenae	0	0	20	0	19	129	0	20	0	0	15	0	0	0	0	41	0	0	0	0	60	0	0	0	57	27	0	104	70
Collimonas	Collimonas fungivorans	0	0	0	0	0	21	0	0	0	24	0	0	0	0	0	0	0	0	0	0	0	0	0	0	0	99	0	0	40
Collimonas	Collimonas pratensis	0	0	0	0	0	0	0	0	0	0	0	0	0	19	0	23	0	0	0	0	0	0	0	0	0	35	0	0	0
Collinsella	Collinsella aerofaciens	157	7719	216	5542	32	889	1901	25478	230	9494	5146	195	973	67815	364	1547	229	58	97	550	1203	363729	1074	36	105	2730	8655	460	1776
Collinsella	Collinsella sp.	0	126	10	35	27	12	54	496	20	338	12	0	23	246	24	54	0	0	0	21	46	297	22	0	25	50	32	11	0
Collinsella	Collinsella stercoris	80	11942	344	6202	0	2849	3327	44892	444	18886	1022	2128	1646	66960	1814	2605	500	184	13	4236	2140	51713	3742	31	0	2986	21584	2308	30
Colwellia	Colwellia psychrerythraea	0	0	0	0	0	0	0	23	24	0	0	0	0	0	0	13	0	20	0	12	0	11	33	13	0	0	0	0	0
Colwellia	Colwellia sp.	67	0	0	0	14	0	0	24	26	12	0	0	0	0	0	24	0	0	0	14	0	0	56	25	0	362	12	0	0
Comamonas	Comamonas aquatica	0	24	0	0	0	15	332	20	0	49	147	0	0	0	0	0	31	109	0	0	0	88	0	0	106	110	0	0	117
Comamonas	Comamonas fluminis	0	0	0	0	0	0	0	0	0	0	0	0	0	0	0	0	0	0	0	0	0	0	0	0	0	104	0	0	0
Comamonas	Comamonas kerstersii	0	0	0	0	0	37	0	0	0	0	0	0	0	0	0	0	0	0	0	0	0	0	0	0	0	51	0	0	0
Comamonas	Comamonas koreensis	0	0	55	0	75	162	0	0	0	0	0	0	0	0	0	18	0	0	0	0	0	0	0	0	0	0	0	0	37
Comamonas	Comamonas odontotermitis	0	0	0	0	0	0	0	0	0	0	0	0	0	0	0	0	0	0	0	0	0	0	0	0	0	160	0	0	0
Comamonas	Comamonas piscis	0	16	0	0	0	0	0	28	0	14	0	0	0	0	0	26	0	99	0	0	12	14	68	0	0	86	0	23	13
Comamonas	Comamonas serinivorans	0	0	0	0	0	0	0	0	0	0	17	0	0	0	0	0	15	37	0	0	0	21	0	0	21	0	0	15	0
Comamonas	Comamonas sp.	16	0	44	0	0	110	0	27	17	0	0	0	0	0	0	0	0	165	16	0	0	0	0	20	0	83	0	15	63
Comamonas	Comamonas thiooxydans	0	0	0	0	28	19	0	0	0	0	0	0	0	0	0	0	0	166	0	0	0	0	0	0	0	37	0	0	0
Companilactobacillus	Companilactobacillus alimentarius	0	0	0	0	0	23	0	0	0	10	0	0	0	0	0	15	0	0	0	0	0	0	0	39	0	0	0	0	0
Companilactobacillus	Companilactobacillus allii	539	61	28	49	50	0	31	427	485	106	0	28	24	0	0	360	0	33	0	24	129	43	430	25	29	0	74	146	31
Companilactobacillus	Companilactobacillus crustorum	40	0	0	0	19	0	0	0	0	0	0	0	0	0	0	14	0	0	0	0	0	15	33	0	0	0	0	0	12
Companilactobacillus	Companilactobacillus farciminis	292	42	30	27	44	13	36	198	208	103	11	15	0	0	0	210	0	38	0	0	106	44	264	25	23	0	22	99	20
Companilactobacillus	Companilactobacillus futsaii	121	26	11	0	37	0	54	167	407	32	19	0	0	0	0	108	0	49	0	0	94	41	189	12	24	0	38	96	38
Companilactobacillus	Companilactobacillus ginsenosidimutans	14	45	15	60	21	0	25	229	355	76	0	19	20	0	0	239	0	18	0	10	54	29	190	19	0	27	29	40	0
Companilactobacillus	Companilactobacillus heilongjiangensis	16	0	0	0	0	0	0	0	0	35	0	0	0	0	0	0	0	26	0	0	0	0	0	0	0	0	0	0	10
Companilactobacillus	Companilactobacillus pabuli	59	0	0	0	0	0	0	0	0	14	0	0	0	0	0	0	0	0	0	0	0	0	0	0	0	94	0	0	0
Companilactobacillus	Companilactobacillus paralimentarius	33	13	0	0	33	0	14	52	41	42	0	0	0	0	0	52	0	0	0	0	30	39	61	12	24	0	26	24	12
Companilactobacillus	Companilactobacillus zhachilii	69	21	0	17	0	0	10	113	120	46	0	0	0	0	0	83	0	0	0	0	28	24	97	0	0	14	19	26	0
Conexibacter	Conexibacter sp.	27	0	0	0	36	31	86	22	0	11	528	0	0	0	0	33	14	560	37	0	42	11	0	0	290	30	0	114	63
Conexibacter	Conexibacter woesei	18	0	0	0	0	18	35	23	0	10	99	0	0	0	0	14	13	554	51	0	19	19	0	0	71	22	0	64	123
Congregibacter	Congregibacter litoralis	0	0	0	0	0	0	0	0	0	0	26	0	0	47	0	0	0	0	0	0	0	0	0	0	18	0	0	0	0
Constantimarinum	Constantimarinum furrinae	0	0	0	0	0	0	0	0	0	0	0	0	0	0	0	0	0	0	0	0	0	0	0	0	0	67	0	0	0
Contubernalis	Contubernalis alkalaceticum	94	26	0	0	20	19	0	85	90	16	0	10	0	0	0	90	0	0	0	12	32	10	115	0	11	45	24	35	0
Coprobacter	Coprobacter secundus	0	62	73	74	57	105	32	285	341	488	193	26	22	16	26	425	0	0	111	95	125	24	270	109	12	543	41	109	261
Coprococcus	Coprococcus catus	0	258	35	173	171	143	25	751	860	1060	38	84	40	465	34	712	15	0	0	313	196	228	783	65	31	119	1627	307	403
Coprococcus	Coprococcus comes	662	349	0	206	128	258	60	494	363	1911	105	201	28	674	98	152	53	43	28	872	270	736	1996	27	0	210	3061	397	1350
Coprococcus	Coprococcus eutactus	133	73	0	42	24	41	64	295	517	241	22	0	0	119	18	292	0	0	0	33	95	95	302	20	0	241	273	85	140
Coprococcus	Coprococcus sp.	449	38	0	50	37	60	0	38	0	225	14	30	0	85	0	49	0	0	0	106	43	42	202	40	0	48	233	41	59
Coraliomargarita	Coraliomargarita akajimensis	0	0	0	0	0	0	0	0	14	0	0	0	0	0	0	0	0	0	0	0	0	0	0	0	0	0	0	0	22
Corallococcus	Corallococcus coralloides	0	0	0	0	27	90	41	36	0	26	0	0	0	0	0	0	18	193	0	0	22	38	0	0	53	78	0	21	218
Corallococcus	Corallococcus macrosporus	0	0	0	0	0	18	0	25	0	0	0	0	0	0	0	29	0	100	0	0	0	0	0	0	27	33	0	17	0
Corallococcus	Corallococcus sp.	0	0	0	0	37	46	70	0	0	0	16	0	0	0	0	0	0	148	0	0	0	0	0	0	0	42	0	10	40
Coriobacterium	Coriobacterium glomerans	0	746	17	38	0	40	202	2793	33	439	32	10	103	270	13	191	24	14	0	20	106	393	30	0	0	101	37	18	29
Corynebacterium	Corynebacterium accolens	518	0	0	0	62	700	0	0	34	0	107	0	0	0	0	280	0	95	566	0	321	0	0	37	429	252	0	698	37
Corynebacterium	Corynebacterium ammoniagenes	175	0	18	0	157	970	12	10	30	0	34	0	0	0	0	110	0	0	174	0	131	0	0	48	183	92	0	292	32
Corynebacterium	Corynebacterium amycolatum	8341	0	123	38968	691456	4599	1239	0	277	0	4393	0	132	0	0	2275	0	178	4831	0	2341	100	0	79	9010	209	179	7969	641
Corynebacterium	Corynebacterium anserum	378	0	52	15	149	5093	0	0	31	0	51	0	10	0	0	245	0	140	397	10	245	0	0	44	375	75	28	678	596
Corynebacterium	Corynebacterium aquilae	1772	0	25	0	396	3716	83	0	76	0	576	0	25	0	0	929	12	120	1919	0	1098	28	0	38	1753	60	74	2403	300
Corynebacterium	Corynebacterium argentoratense	1135	0	13	0	349	1282	29	0	116	0	198	0	11	0	0	561	0	102	882	0	576	0	13	41	948	106	58	1560	81
Corynebacterium	Corynebacterium atypicum	1811	0	37	13	239	2051	2406	0	440	0	6931	0	20	0	0	766	0	115	1330	0	853	145	16	54	6910	33	61	2173	391
Corynebacterium	Corynebacterium aurimucosum	2587	0	13	27	561	4141	184	15	104	0	1449	0	43	0	0	1306	18	139	2139	0	1454	37	14	708	2584	115	106	3191	163
Corynebacterium	Corynebacterium bovis	1186	0	42	11	245	3724	200	18	61	0	977	0	22	0	0	491	13	555	1015	0	582	15	0	11	1367	39	45	1631	431
Corynebacterium	Corynebacterium callunae	404	0	0	0	101	770	15	0	40	0	108	0	17	0	0	199	0	17	376	0	206	0	0	40	445	66	17	581	106
Corynebacterium	Corynebacterium camporealensis	846	0	26	0	271	2434	44	0	42	0	230	0	18	0	0	356	0	11	673	0	455	0	0	23	1079	44	37	1037	218
Corynebacterium	Corynebacterium casei	941	0	0	0	292	1301	0	88	149	0	318	0	0	0	0	405	0	0	911	0	559	0	0	37	1107	69	45	1399	253
Corynebacterium	Corynebacterium choanae	482	0	0	0	99	791	0	0	54	0	76	0	0	0	0	221	0	30	360	0	246	0	10	23	393	29	18	603	15
Corynebacterium	Corynebacterium comes	1164	0	18	0	106	1966	617	41	74	0	2550	0	19	0	0	553	0	224	944	0	715	61	0	0	2738	15	49	1394	192
Corynebacterium	Corynebacterium coyleae	1283	0	20	185	718	2230	106	0	58	13	999	0	16	0	0	480	0	45	839	0	513	34	13	61	1619	55	32	1392	9521
Corynebacterium	Corynebacterium crudilactis	605	0	0	0	287	690	0	0	44	0	101	0	0	0	0	262	0	0	365	0	301	0	0	27	648	44	23	640	0
Corynebacterium	Corynebacterium cyclohexanicum	23	0	24	0	21	75	12	14	0	0	31	0	0	0	0	70	0	658	48	0	92	12	0	0	33	13	0	83	246
Corynebacterium	Corynebacterium cystitidis	1262	0	17	0	129	1268	127	0	37	0	423	0	19	0	0	569	0	128	975	0	585	0	12	41	1106	51	29	1471	159
Corynebacterium	Corynebacterium deserti	760	0	18	0	259	735	13	47	21	0	98	0	16	0	0	289	0	169	593	0	330	0	0	13	621	19	28	989	143
Corynebacterium	Corynebacterium diphtheriae	1152	0	23	56	1599	5131	170	55	267	17	4296	0	32	0	0	516	0	186	819	37	680	127	18	789	2029	89	41	1391	308
Corynebacterium	Corynebacterium doosanense	2130	0	76	0	187	909	896	0	251	0	3711	0	43	0	0	1068	33	840	2004	0	1102	59	0	39	4782	64	98	2822	805
Corynebacterium	Corynebacterium efficiens	1467	0	22	0	172	2780	225	0	72	0	1109	0	28	0	0	773	0	37	1431	0	845	30	0	55	2325	74	73	2139	105
Corynebacterium	Corynebacterium endometrii	1072	0	13	0	277	1779	120	0	29	0	680	0	15	0	0	458	10	38	1020	0	516	16	15	29	976	72	34	1367	185
Corynebacterium	Corynebacterium epidermidicanis	635	0	32	15	181	3334	56	51	36	0	375	0	13	0	0	402	0	76	644	0	490	17	10	99	708	120	23	998	423
Corynebacterium	Corynebacterium falsenii	1902	0	56	18	398	36604	327	24	140	0	2573	0	37	0	0	970	0	699	1629	0	1102	36	0	132	3276	51	99	2459	546
Corynebacterium	Corynebacterium flavescens	1024	0	0	0	59	1501	38	18	32	0	237	0	17	0	0	354	0	181	938	0	407	0	0	80	905	77	45	1511	31
Corynebacterium	Corynebacterium frankenforstense	3098	0	52	0	460	2762	816667	41	169611	121	3225238	81	617	0	142	1417	67	951	2385	12	1605	56940	30	84	2517512	115	129	3873	645
Corynebacterium	Corynebacterium freneyi	1145	0	24	68	1696	3127	98	52	58	0	604	0	19	0	0	518	0	2440	836	0	583	21	0	26	1192	33	39	1532	397
Corynebacterium	Corynebacterium genitalium	0	0	0	2746	926	0	0	342	0	0	22701	0	0	0	0	0	0	0	0	0	0	0	0	426	0	0	0	0	0
Corynebacterium	Corynebacterium gerontici	1021	0	39	0	521	1967	32	20	53	11	235	0	23	0	0	496	0	90	875	0	567	12	0	68	882	31	42	1408	497
Corynebacterium	Corynebacterium glaucum	1466	0	0	11	315	1963	172	0	44	0	1535	0	18	0	0	670	0	128	1075	0	788	29	10	61	1618	68	44	1749	72
Corynebacterium	Corynebacterium glutamicum	2701	0	0	25	906	1015	0	70	0	0	2644	0	0	0	0	2251	0	313	2809	0	1711	0	0	0	4389	0	72	2823	0
Corynebacterium	Corynebacterium glyciniphilum	152	14	29	0	111	3895	179	0	66	0	323	0	0	0	0	68	0	41	125	0	62	10	0	33	577	52	14	370	246
Corynebacterium	Corynebacterium halotolerans	1647	0	37	0	66	2503	984	13	211	0	3831	0	18	0	0	762	0	236	1350	0	880	72	13	11	4141	40	50	2211	699
Corynebacterium	Corynebacterium hindlerae	370	0	19	0	314	500	29	0	30	0	213	0	0	0	0	101	0	0	200	0	141	0	0	36	529	53	0	323	81
Corynebacterium	Corynebacterium humireducens	1541	0	44	0	321	1398	285	17	68	0	1422	0	30	0	0	876	10	451	1445	0	891	24	18	26	1909	60	65	2101	1473
Corynebacterium	Corynebacterium imitans	2424	0	40	11	273	1005	709	28	219	19	8858	0	56	0	0	1051	18	531	1861	0	1144	118	0	163	3984	30	62	2945	553
Corynebacterium	Corynebacterium incognita	2380	0	17	182	226	2125	129	0	32	12	1234	0	35	0	0	1231	20	95	2081	0	1300	36	13	1541	2417	38	87	2959	93
Corynebacterium	Corynebacterium jeikeium	4676	0	785	46782	169129	1593132	2078	227	2239	158	13635	0	158	0	79	2248	111	809	3807	60	2380	372	46	1684	17853	337	202	5962	818
Corynebacterium	Corynebacterium kalinowskii	1834	0	31	21	347	1841	74	0	50	0	601	0	34	0	0	855	0	78	1475	0	1133	10	0	51	1781	111	56	2085	274
Corynebacterium	Corynebacterium kefirresidentii	874	0	27	0	336	7287	96	34	57	0	423	0	0	0	0	304	0	90	655	0	346	0	0	34	914	59	26	872	368
Corynebacterium	Corynebacterium kroppenstedtii	1092	0	18	16	354	2473	24	0	82	15	297	0	14	0	0	545	12	67	931	12	602	10	25	69	1030	116	44	1619	24
Corynebacterium	Corynebacterium kutscheri	130	0	0	14	224	219	10	0	41	0	13	0	0	0	0	51	0	0	60	0	84	0	14	21	94	30	0	90	42
Corynebacterium	Corynebacterium lactis	603	0	21	172	7939	3278	81	40	115	10	209	0	16	0	0	376	0	20	685	0	407	16	49	57	702	44	45	1236	325
Corynebacterium	Corynebacterium liangguodongii	1258	0	24	0	154	912	168	0	38	0	609	0	25	0	0	543	0	233	957	0	614	0	12	56	1222	141	55	1548	100
Corynebacterium	Corynebacterium lizhenjunii	713	0	14	10	337	911	113	22	51	0	283	0	16	0	0	381	0	132	617	0	406	0	0	11	754	26	26	945	144
Corynebacterium	Corynebacterium lujinxingii	1636	0	47	11	399	1907	229	15	101	0	1706	0	32	0	0	675	0	59	1296	0	719	37	0	111	1683	13	40	1678	374
Corynebacterium	Corynebacterium macginleyi	582	0	29	22	521	4352	41	28	49	0	167	0	11	0	0	292	0	120	487	0	349	0	0	38	509	12	24	682	265
Corynebacterium	Corynebacterium marinum	1846	0	0	12	157	1328	329	0	113	0	1356	0	21	0	0	927	22	213	1580	0	1127	38	0	43	2531	61	67	2437	35
Corynebacterium	Corynebacterium maris	1466	0	24	0	261	830	663	0	132	0	2407	0	24	0	0	685	15	291	1285	0	750	49	12	78	3022	36	49	1914	173
Corynebacterium	Corynebacterium matruchotii	462	0	53	21	218	1026	22	49	83	16	235	0	0	0	10	274	0	96	362	0	247	11	48	80	556	107	26	854	0
Corynebacterium	Corynebacterium minutissimum	1764	0	0	22	574	1693	81	0	56	0	693	0	30	0	0	705	0	221	1439	0	840	27	0	743	2000	57	56	2206	42
Corynebacterium	Corynebacterium mustelae	409	0	20	39	62	296	11	30	78	11	57	0	16	0	0	231	0	0	468	0	271	0	47	13	390	17	22	667	0
Corynebacterium	Corynebacterium mycetoides	1578	0	23	0	147	2124	269	0	75	18	4622	0	20	0	0	691	0	451	1219	0	864	71	16	105	2868	0	67	2153	227
Corynebacterium	Corynebacterium nuruki	646	0	0	0	173	5381	225	0	72	0	769	0	10	0	0	368	0	301	554	0	358	13	0	21	952	27	22	833	31
Corynebacterium	Corynebacterium occultum	584	0	29	0	391	2198	164	18	71	0	687	0	24	0	0	435	0	188	691	0	456	17	0	22	1185	19	41	1252	439
Corynebacterium	Corynebacterium pelargi	688	0	0	0	32	968	30	0	21	0	188	0	13	0	0	369	0	0	710	0	401	0	0	36	627	36	27	1029	44
Corynebacterium	Corynebacterium phocae	832	0	10	0	97	922	172	0	37	0	682	0	16	0	0	392	0	18	757	0	410	33	0	16	950	28	26	966	135
Corynebacterium	Corynebacterium poyangense	186	0	0	23	103	350	0	0	48	0	39	0	0	0	0	95	0	0	134	0	112	0	103	21	177	37	12	230	0
Corynebacterium	Corynebacterium propinquum	487	0	18	0	258	1016	27	0	39	0	1543	0	0	0	0	198	0	55	1133	0	218	27	0	57	1048	97	26	738	164
Corynebacterium	Corynebacterium provencense	335	0	10	0	55	2279	102	0	51	0	359	0	0	0	0	130	0	91	283	0	183	13	0	61	988	104	10	397	16
Corynebacterium	Corynebacterium pseudodiphtheriticum	254	0	0	10	326	1281	18	0	34	0	1386	0	0	0	0	91	0	37	177	0	131	15	0	256	279	14	0	311	13
Corynebacterium	Corynebacterium pseudopelargi	789	0	0	21	184	1361	0	0	11	0	115	0	14	0	0	337	0	34	591	0	389	0	0	0	598	15	31	958	0
Corynebacterium	Corynebacterium pseudotuberculosis	476	0	0	13	220	1102	0	13	25	0	301	0	0	0	0	253	0	0	455	0	270	0	0	0	392	49	18	522	0
Corynebacterium	Corynebacterium qintianiae	1223	0	23	0	377	1077	83	0	43	0	627	0	20	0	0	711	10	36	1069	0	719	25	0	18	1370	27	42	1579	2730
Corynebacterium	Corynebacterium renale	953	0	34	13	345	2217	173	0	115	0	620	0	20	0	0	443	0	226	927	10	489	0	11	183	1372	121	37	1148	290
Corynebacterium	Corynebacterium resistens	1034	0	96	30	767	66767	588	0	47	0	1639	0	0	0	0	510	0	0	1075	0	529	23	0	108	1129	29	54	1432	160
Corynebacterium	Corynebacterium riegelii	2647	0	58	21	638	2787	499	16	96	0	2591	0	39	0	38	1010	12	200	1930	17	1219	64	25	205	2749	53	105	3107	868
Corynebacterium	Corynebacterium rouxii	114	0	18	0	157	711	0	10	26	0	66	0	0	0	0	53	0	47	123	0	45	0	0	19	101	30	0	156	115
Corynebacterium	Corynebacterium sanguinis	1611	0	22	0	128	1624	128	0	38	0	5433	0	38	0	0	715	0	138	1615	0	859	77	23	32	2304	21	60	2084	389
Corynebacterium	Corynebacterium segmentosum	1675	0	0	0	114	2246	151	0	54	0	752	0	23	0	0	608	0	0	1376	0	770	44	0	0	1817	35	60	1804	33
Corynebacterium	Corynebacterium silvaticum	366	0	13	0	33	399	0	0	29	0	259	0	0	0	0	156	0	85	312	0	178	0	13	27	341	42	29	492	81
Corynebacterium	Corynebacterium simulans	1960	0	0	10	708	1678	79	0	47	0	400	0	25	0	0	836	0	39	1359	0	993	0	18	21	1459	21	67	2162	78
Corynebacterium	Corynebacterium singulare	3387	0	44	10	752	1592	77	0	52	0	932	0	39	0	0	1132	24	0	1995	0	1506	24	0	1175	3538	29	129	4753	377
Corynebacterium	Corynebacterium sp.	8120	0	54	50	7291	6773	622	33	297	0	4893	0	64	0	0	3136	0	315	5398	0	3781	140	0	1403	9141	418	278	10621	870
Corynebacterium	Corynebacterium sphenisci	763	0	19	48	718	1477	190	16	67	0	647	0	0	0	0	507	13	390	897	0	553	18	0	59	1280	70	40	1318	167
Corynebacterium	Corynebacterium stationis	426	0	0	0	144	733	29	674	58	16	90	0	0	0	0	227	0	0	346	0	246	0	10	70	485	43	22	511	0
Corynebacterium	Corynebacterium striatum	2934	0	43	18	554	8179	115	0	75	0	9136	0	66	0	0	1307	46	74	4913	0	1613	127	29	1394	4421	110	164	4737	699
Corynebacterium	Corynebacterium suranareeae	631	0	0	0	230	239	68	0	0	0	141	0	0	0	0	197	0	0	425	0	235	0	0	0	469	0	17	553	20
Corynebacterium	Corynebacterium terpenotabidum	554	0	23	0	187	3285	177	0	43	0	760	0	11	85	0	390	0	120	573	0	460	18	0	89	1003	145	29	1001	107
Corynebacterium	Corynebacterium testudinoris	1905	0	35	0	217	1441	303	17	117	0	1392	0	36	0	0	908	0	338	1731	0	1018	36	0	57	2953	106	58	2732	272
Corynebacterium	Corynebacterium timonense	1368	0	40	11	280	1894	246	0	55	0	1161	0	22	0	0	610	0	236	1181	0	623	34	0	15	2059	24	49	1987	402
Corynebacterium	Corynebacterium uberis	2685	12	49	0	134	2197	471	47	133	13	2247	0	43	0	0	1277	12	223	1769	0	1357	41	10	219	3084	106	96	2769	386
Corynebacterium	Corynebacterium ulcerans	488	0	43	13	215	1295	14	0	35	0	76	0	0	0	0	348	0	11	419	0	334	0	0	46	483	54	19	588	142
Corynebacterium	Corynebacterium urealyticum	2046	0	37	31	506	32775	456	53	237	0	7681	0	37	0	0	973	52	351	1528	0	1059	95	22	260	6038	108	81	2827	403
Corynebacterium	Corynebacterium ureicelerivorans	1381	0	37	12	360	2241	635	222	108	0	1605	0	41	0	14	676	0	57	1219	0	744	23	0	146	1839	27	81	2222	371
Corynebacterium	Corynebacterium urogenitale	703	0	10	0	326	13689	23	12	14	0	134	0	14	0	0	384	0	73	726	0	426	0	11	56	588	64	36	1123	0
Corynebacterium	Corynebacterium uterequi	1327	0	59	10	196	966	377	12	58	0	1328	0	28	0	0	683	0	474	1117	0	724	28	0	43	1726	75	56	1799	706
Corynebacterium	Corynebacterium variabile	872	0	25	0	478	4248	442	0	180	0	1356	0	0	0	0	448	0	1034	943	0	517	19	0	52	1837	82	58	1402	131
Corynebacterium	Corynebacterium vitaeruminis	2895	0	52	13	512	2900	572	10	136	0	3320	0	56	21	15	1540	16	506	2669	0	1751	78	10	113	4153	100	130	4081	465
Corynebacterium	Corynebacterium xerosis	1680	0	31	35	1495	4233	207	2605	100	0	1870	0	23	0	0	865	14	919	1640	13	1041	61	25	42	2632	20	78	2432	333
Corynebacterium	Corynebacterium yudongzhengii	1774	0	40	11	198	2057	394	0	86	0	1507	0	31	0	0	912	0	184	1664	0	1010	32	10	96	2706	39	60	2400	479
Corynebacterium	Corynebacterium zhongnanshanii	693	0	0	0	253	15146	23	18	66	10	181	0	12	0	0	389	0	31	625	0	450	0	0	0	586	19	32	1054	76
Costertonia	Costertonia aggregata	0	0	39	0	0	30	0	0	0	16	0	0	0	0	24	0	0	0	0	0	0	0	0	0	0	47	0	0	0
Couchioplanes	Couchioplanes caeruleus	57	0	13	0	32	229	148	14	21	0	292	0	0	0	0	20	21	1088	47	0	27	28	0	19	264	46	0	93	88
Coxiella	Coxiella burnetii	0	0	0	0	81	0	57	0	0	0	0	0	0	0	0	165	0	0	0	0	247	24	0	0	0	0	0	0	45
Coxiella	Coxiella mudrowiae	0	0	0	0	0	0	0	17	0	0	0	0	0	0	0	0	0	0	0	0	0	0	0	0	0	83	0	0	0
Crassaminicella	Crassaminicella profunda	1085	264	84	239	137	48	123	1291	1825	338	13	74	107	17	36	1163	19	134	34	68	334	116	1478	146	67	256	185	290	113
Crassaminicella	Crassaminicella sp.	1275	138	57	126	171	53	124	855	1043	293	40	48	45	14	22	663	0	81	35	55	231	115	977	179	56	444	195	249	78
Crassaminicella	Crassaminicella thermophila	1242	218	87	161	153	56	116	1203	1318	290	37	58	63	12	33	1047	18	174	29	46	346	147	1048	60	104	602	224	382	92
Crateriforma	Crateriforma conspicua	0	0	0	0	0	0	0	0	34	0	0	0	0	0	0	29	0	0	0	0	11	0	0	0	0	19	0	0	0
Crenobacter	Crenobacter cavernae	0	0	16	0	0	12	0	43	0	0	0	0	0	0	0	0	0	100	0	0	0	0	0	0	0	78	0	0	48
Crinalium	Crinalium epipsammum	0	59	24	64	0	0	23	402	556	56	0	0	33	0	0	328	0	0	0	0	110	32	465	17	0	16	32	70	0
Croceibacter	Croceibacter atlanticus	0	0	0	0	0	0	0	0	0	0	0	0	0	0	0	33	0	0	0	0	0	0	0	0	0	15	0	0	0
Croceibacterium	Croceibacterium atlanticum	0	0	18	0	0	15	0	0	0	0	0	0	0	0	0	0	16	0	0	0	0	0	0	0	0	0	0	0	140
Croceicoccus	Croceicoccus marinus	0	0	0	0	0	0	0	0	0	0	0	0	0	0	0	0	95	112	0	0	0	0	25	0	0	0	0	0	0
Croceicoccus	Croceicoccus naphthovorans	0	0	0	0	0	0	0	79	0	0	0	0	0	0	0	0	41	17	0	0	0	0	0	0	0	30	0	0	0
Croceicoccus	Croceicoccus sp.	0	0	0	0	0	41	39	23	0	0	0	0	0	0	0	70	27	14	0	0	116	0	0	0	14	49	0	0	0
Croceimicrobium	Croceimicrobium hydrocarbonivorans	0	0	39	0	157	34	55	0	0	0	0	0	0	0	0	26	0	0	0	0	53	0	0	0	0	20	0	0	38
Crocinitomix	Crocinitomix sp.	65	0	0	0	22	32	17	18	16	12	0	0	0	0	0	35	0	0	0	0	61	10	22	0	0	0	18	0	15
Crocosphaera	Crocosphaera subtropica	0	0	0	0	0	0	0	0	0	0	0	0	0	0	0	11	0	0	0	0	0	0	0	0	0	40	0	0	0
Cronobacter	Cronobacter condimenti	0	0	0	0	0	10	0	19	0	0	0	0	0	0	0	0	0	0	0	0	0	11	0	0	0	79	0	0	0
Cronobacter	Cronobacter dublinensis	0	0	0	0	0	0	26	0	0	0	28	0	0	0	0	0	0	0	0	0	0	0	0	0	21	17	0	0	0
Cronobacter	Cronobacter malonaticus	0	0	0	0	0	90	0	0	28	0	0	0	0	0	0	0	0	0	0	0	0	0	0	0	0	22	0	0	93
Cronobacter	Cronobacter sakazakii	0	0	0	0	0	12	0	0	0	19	0	39	0	0	0	0	0	0	0	0	0	24	0	0	0	33	0	0	0
Cronobacter	Cronobacter universalis	0	0	0	0	0	0	0	0	0	0	0	0	0	0	0	0	0	0	0	0	0	0	0	0	0	14	0	0	0
Cruoricaptor	Cruoricaptor ignavus	0	0	2255	135	352	32	1193	16	15	0	0	0	23	0	393	366	0	0	0	0	437	36	15	0	0	37	0	0	564
Cryobacterium	Cryobacterium arcticum	0	0	0	0	0	41	258	0	30	0	390	0	0	0	0	0	0	81	0	0	0	0	0	45	395	65	0	34	53
Cryobacterium	Cryobacterium soli	0	0	34	0	40	76	0	53	0	0	19	0	0	0	0	50	0	331	0	0	0	75	0	0	22	62	0	51	305
Cryobacterium	Cryobacterium sp.	167	0	20	0	20	301	79	50	40	0	278	0	0	21	0	86	0	731	134	0	107	0	0	0	237	34	0	155	315
Cryptobacterium	Cryptobacterium curtum	0	0	0	16	0	0	0	28	0	0	0	0	0	10	0	23	0	0	0	0	0	13	0	0	0	12	0	0	0
Cuniculiplasma	Cuniculiplasma divulgatum	0	0	0	0	0	0	0	31	38	11	0	0	0	0	0	19	0	0	0	0	0	0	57	0	0	24	14	0	0
Cupriavidus	Cupriavidus basilensis	0	31	0	0	0	60	55	36	0	0	146	0	0	0	0	0	24	223	0	0	0	69	0	0	180	36	0	87	62
Cupriavidus	Cupriavidus campinensis	0	0	0	0	0	20	0	16	19	0	62	0	0	31	0	0	36	58	0	0	0	0	0	0	0	0	0	0	146
Cupriavidus	Cupriavidus gilardii	0	0	0	0	0	0	0	0	0	0	0	0	0	0	0	0	0	100	0	0	0	0	0	0	0	0	0	0	43
Cupriavidus	Cupriavidus metallidurans	0	0	30	0	93	55	0	0	69	40	0	0	0	0	0	147	0	169	0	0	55	0	0	0	0	19	0	32	466
Cupriavidus	Cupriavidus nantongensis	0	0	0	0	0	0	0	0	0	0	0	0	0	0	0	0	0	0	0	0	0	0	0	0	0	32	0	0	0
Cupriavidus	Cupriavidus necator	24	27	76	0	17	64	16	0	0	0	24	0	0	0	0	38	23	81	0	0	23	0	0	0	28	46	0	41	72
Cupriavidus	Cupriavidus neocaledonicus	0	0	0	0	0	0	0	0	21	0	0	0	0	0	0	65	0	0	0	0	0	0	0	0	0	0	0	0	90
Cupriavidus	Cupriavidus oxalaticus	0	30	0	0	185	345	0	61	0	0	0	0	0	0	0	0	22	0	0	0	0	0	0	0	71	82	0	0	52
Cupriavidus	Cupriavidus pauculus	70	0	28	0	0	58	0	48	0	68	160	0	0	67	0	82	52	346	38	0	109	43	0	27	164	149	76	52	124
Cupriavidus	Cupriavidus pinatubonensis	25	0	0	0	0	103	0	0	0	0	14	0	0	0	0	0	0	0	19	0	0	20	28	0	30	23	0	43	40
Cupriavidus	Cupriavidus sp.	0	0	48	0	0	115	188	0	21	0	471	0	0	52	0	0	0	153	0	0	0	0	0	45	258	205	0	0	81
Cupriavidus	Cupriavidus taiwanensis	0	39	17	21	30	71	22	150	0	50	23	0	0	42	0	34	80	173	0	0	22	44	35	0	88	89	0	49	173
Curtobacterium	Curtobacterium flaccumfaciens	36	28	22	0	22	77	24	14	0	0	75	0	0	0	0	0	0	407	0	0	32	14	0	22	55	56	0	35	168
Curtobacterium	Curtobacterium luteum	0	0	0	0	0	24	27	0	17	19	122	0	0	0	0	26	0	1201	0	0	0	18	0	18	233	33	0	32	79
Curtobacterium	Curtobacterium sp.	140	0	80	0	73	548	236	41	0	0	1628	0	0	0	0	115	0	5133	47	0	107	0	0	0	528	84	0	208	1260
Curvibacter	Curvibacter sp.	0	0	0	0	65	0	41	0	0	0	0	0	0	0	0	0	0	14	0	0	0	12	0	0	0	0	0	0	24
Cutibacterium	Cutibacterium avidum	1669	20	108	0	138	107	133	0	21	31	2244	0	40	44	18	943	24	4839	1633	0	1167	114	130	51	1590	148	65	2333	1594
Cutibacterium	Cutibacterium granulosum	0	0	44	0	49	64	0	21	0	11	112	0	0	0	0	96	19	1991	0	0	120	0	0	35	48	45	0	49	477
Cutibacterium	Cutibacterium modestum	83	0	14	0	11	33	0	24	12	0	0	0	0	0	0	48	0	678	14	0	65	0	0	20	85	44	0	25	119
Cyanobium	Cyanobium gracile	0	0	0	0	0	0	0	0	0	0	11	0	0	0	0	0	0	61	0	0	0	0	0	0	10	15	0	0	0
Cyanobium	Cyanobium sp.	0	0	0	0	0	0	0	11	0	0	0	0	0	0	0	0	0	19	0	0	11	0	0	0	72	15	0	11	0
Cyanophage	Cyanophage PSS2	0	0	0	0	0	16	0	0	0	0	0	0	0	0	0	0	0	0	0	0	0	0	0	0	0	0	0	0	0
Cyclobacterium	Cyclobacterium amurskyense	63	0	0	0	189	0	71	14	0	13	0	0	0	0	0	83	0	0	0	0	219	0	14	0	0	18	0	0	44
Cyclobacterium	Cyclobacterium marinum	224	0	0	0	0	0	0	13	13	33	0	0	0	0	0	120	0	0	0	0	0	0	0	0	0	22	15	0	0
Cycloclasticus	Cycloclasticus sp.	71	17	0	22	0	0	11	149	139	33	0	0	0	0	0	87	0	0	0	0	23	0	105	13	0	0	0	0	0
Cyclonatronum	Cyclonatronum proteinivorum	0	0	0	0	10	0	0	36	0	0	0	0	0	0	0	50	0	0	0	0	52	0	0	0	0	15	0	0	0
Cylindrospermopsis	Cylindrospermopsis curvispora	0	0	0	0	0	0	0	0	58	0	0	0	0	0	0	0	0	13	0	0	0	0	0	0	0	0	0	0	0
Cylindrospermum	Cylindrospermum stagnale	0	112	0	104	0	0	29	331	584	63	0	35	54	0	0	354	0	0	0	31	156	16	339	0	0	0	38	89	0
Cystobacter	Cystobacter fuscus	32	0	0	0	13	57	0	0	0	0	19	0	0	0	0	19	12	223	37	0	21	13	0	0	43	21	0	65	55
Cytobacillus	Cytobacillus firmus	0	0	0	0	17	15	0	0	0	19	0	0	0	0	0	0	0	0	0	12	0	0	96	0	0	80	0	0	16
Cytobacillus	Cytobacillus gottheilii	12	16	0	10	40	15	0	149	144	31	0	0	0	21	0	120	0	0	0	0	34	0	116	21	0	28	22	33	31
Cytobacillus	Cytobacillus kochii	40	53	0	46	21	0	19	295	373	74	0	0	0	0	0	80	0	44	0	0	45	31	106	0	13	24	32	91	44
Cytobacillus	Cytobacillus oceanisediminis	406	100	67	77	158	0	46	412	601	139	0	23	48	0	0	400	0	69	0	0	141	56	475	118	45	136	150	86	0
Cytobacillus	Cytobacillus solani	143	15	10	10	17	20	0	75	94	49	0	0	0	0	0	40	0	0	0	21	13	17	143	24	0	111	32	10	27
Cytobacillus	Cytobacillus sp.	53	0	11	0	19	0	0	0	17	14	0	0	0	0	0	39	0	0	0	0	21	13	19	0	0	94	25	0	0
Cytomitobacter	Cytomitobacter indipagum	0	0	0	0	0	0	0	0	11	0	0	0	0	0	0	0	0	0	0	0	0	0	14	0	0	0	0	0	0
Cytophaga	Cytophaga hutchinsonii	0	0	0	0	82	16	30	24	0	0	0	0	0	0	0	86	0	0	0	0	98	0	0	0	0	58	16	0	29
Dactylococcopsis	Dactylococcopsis salina	0	0	0	0	0	0	0	21	14	0	0	0	0	0	0	13	0	0	0	0	0	16	16	0	0	0	0	0	0
Dactylosporangium	Dactylosporangium vinaceum	128	11	0	0	12	14	32	62	0	12	114	0	0	0	0	83	19	572	136	0	90	21	0	0	186	29	0	202	71
Dechloromonas	Dechloromonas denitrificans	0	0	22	0	0	49	41	57	0	0	0	0	0	0	0	76	0	99	0	0	139	24	0	0	0	31	0	0	0
Dechloromonas	Dechloromonas sp.	0	0	31	0	0	44	0	0	0	0	16	0	0	0	0	0	0	0	0	0	0	0	0	0	0	68	0	0	0
Deefgea	Deefgea sp.	15	0	0	0	0	0	0	0	0	0	0	0	0	0	0	0	0	0	0	0	0	0	0	0	0	402	0	0	0
Deferribacter	Deferribacter desulfuricans	97	13	16	10	38	0	15	104	131	41	0	0	0	0	0	67	0	16	0	0	37	16	175	0	0	32	12	0	0
Defluviicoccus	Defluviicoccus vanus	0	16	0	0	0	0	0	38	0	0	0	0	0	0	0	0	0	0	0	0	0	0	0	0	0	0	0	0	36
Defluviitoga	Defluviitoga tunisiensis	322	65	15	43	22	17	29	357	446	104	0	19	18	0	0	335	0	20	0	21	116	25	341	15	31	34	35	73	0
Dehalobacter	Dehalobacter restrictus	25	0	0	0	0	29	0	16	0	39	0	0	0	13	0	69	0	0	0	0	31	12	52	0	14	124	22	0	21
Dehalobacterium	Dehalobacterium formicoaceticum	65	12	0	0	24	0	0	43	94	36	0	0	0	15	0	85	0	0	52	0	62	0	70	11	0	140	31	0	11
Dehalococcoides	Dehalococcoides mccartyi	0	0	0	56	51	114	0	50	790	492	0	44	0	0	11	1620	0	0	0	126	924	69	11	12	10	81	112	0	832
Dehalogenimonas	Dehalogenimonas etheniformans	0	0	0	0	0	13	0	0	0	0	0	0	0	0	0	14	0	0	0	0	13	0	0	0	0	0	0	0	0
Dehalogenimonas	Dehalogenimonas formicexedens	0	0	0	0	0	10	0	0	0	0	0	0	0	0	0	0	0	0	0	0	0	0	0	0	0	0	0	0	22
Deianiraea	Deianiraea vastatrix	0	0	0	11	0	0	0	73	55	10	0	0	0	0	0	23	0	0	0	0	0	0	73	0	0	0	0	0	0
Deinococcus	Deinococcus actinosclerus	0	0	0	0	0	18	0	54	0	0	0	0	0	0	0	0	52	97	0	0	0	0	0	0	0	40	0	0	21
Deinococcus	Deinococcus deserti	32	19	0	0	15	32	16	49	41	0	0	0	0	0	0	40	25	10	0	0	42	0	52	0	10	0	15	43	14
Deinococcus	Deinococcus ficus	0	0	0	0	13	12	0	0	0	0	0	0	0	0	0	14	32	59	0	0	0	0	0	0	0	25	0	0	65
Deinococcus	Deinococcus geothermalis	82	0	0	0	0	0	0	41	0	0	11	0	0	0	0	78	156	0	59	0	108	0	0	18	82	39	0	104	0
Deinococcus	Deinococcus gobiensis	0	0	0	0	0	20	62	26	0	0	39	0	0	0	0	98	77	63	0	0	139	0	0	0	15	0	0	0	0
Deinococcus	Deinococcus irradiatisoli	0	0	0	0	0	0	0	13	0	0	0	0	0	0	0	0	36	34	0	0	0	0	0	0	0	40	0	0	14
Deinococcus	Deinococcus maricopensis	83	12	58	0	0	174	0	14	13	0	35	0	0	0	14	46	19	0	45	0	31	0	0	0	69	0	0	78	10
Deinococcus	Deinococcus metallilatus	50	0	0	0	0	81	0	0	0	0	13	0	0	0	0	52	419	57	36	0	31	49	0	0	44	14	0	65	0
Deinococcus	Deinococcus peraridilitoris	19	0	0	0	0	0	0	0	0	0	0	0	0	0	0	0	0	0	0	0	0	0	0	0	22	19	0	0	0
Deinococcus	Deinococcus proteolyticus	0	0	0	0	0	30	0	25	0	0	0	0	0	0	0	0	18	0	0	0	0	0	0	0	0	27	0	0	0
Deinococcus	Deinococcus psychrotolerans	0	0	0	0	0	0	0	0	0	0	0	0	0	0	0	12	14	89	0	0	0	0	0	0	0	11	0	0	30
Deinococcus	Deinococcus puniceus	0	0	33	0	0	0	0	0	16	0	0	0	0	0	0	0	17	0	0	0	0	0	0	0	0	0	0	0	0
Deinococcus	Deinococcus radiodurans	0	0	0	0	0	0	0	0	0	0	0	0	0	0	0	44	47	35	0	0	0	0	0	0	0	15	0	0	0
Deinococcus	Deinococcus radiophilus	0	0	0	0	0	0	0	0	0	0	0	0	0	0	0	0	0	25	0	0	0	0	0	0	0	0	0	0	0
Deinococcus	Deinococcus radiopugnans	0	0	34	0	0	16	0	0	0	0	0	0	0	0	0	0	61	0	0	0	0	0	0	0	0	12	0	0	0
Deinococcus	Deinococcus soli	0	0	0	0	0	0	0	0	0	0	0	0	0	0	0	0	13	12	0	0	0	0	0	0	0	0	0	0	0
Deinococcus	Deinococcus sp.	90	0	0	0	75	184	81	36	0	0	41	0	0	21	0	160	436	85	41	0	162	16	14	0	64	61	0	89	57
Deinococcus	Deinococcus wulumuqiensis	60	0	0	0	0	0	27	27	0	0	101	0	0	0	0	65	102	90	36	0	88	0	0	0	192	42	0	72	12
Delftia	Delftia acidovorans	0	0	0	0	0	0	0	0	0	59	92	0	0	0	0	0	37	0	0	0	0	0	0	0	0	44	0	0	29
Delftia	Delftia lacustris	0	0	0	0	0	0	0	0	0	0	0	0	0	0	0	0	55	0	0	0	0	0	0	0	0	0	0	0	0
Delftia	Delftia tsuruhatensis	0	0	0	0	0	0	57	145	0	0	54	0	0	0	0	50	50	0	0	0	0	0	0	0	0	46	0	0	0
Demequina	Demequina sp.	0	0	21	0	38	328	20	0	0	0	12	0	0	0	0	30	0	317	0	0	0	0	0	10	20	27	0	19	353
Denitratisoma	Denitratisoma oestradiolicum	0	0	0	0	0	0	0	0	0	0	0	0	0	0	0	0	0	0	0	0	0	10	0	0	0	18	0	0	0
Denitratisoma	Denitratisoma sp.	86	0	0	0	0	0	0	31	0	0	22	0	0	0	0	38	0	0	96	0	69	0	0	0	84	47	0	101	0
Denitrobacterium	Denitrobacterium detoxificans	89	83	0	88	0	38	169	372	35	172	32	0	34	80	0	79	0	0	75	40	54	171	16	12	141	111	73	57	15
Denitrovibrio	Denitrovibrio acetiphilus	13	0	0	0	0	0	0	27	19	0	0	0	0	0	0	18	0	0	0	0	10	0	32	16	0	0	12	0	10
Dermabacter	Dermabacter jinjuensis	33	0	109	53	95	2106	652	197	113	0	138	0	0	0	57	71	0	19502	73	0	57	20	39	12	288	124	0	187	1692
Dermabacter	Dermabacter vaginalis	109	0	63	0	63	271	158	111	30	0	993	0	36	0	32	106	0	2105	125	0	92	27	31	70	2147	38	0	330	911
Dermacoccus	Dermacoccus nishinomiyaensis	141	0	112	43	0	637	37	29	0	0	138	0	0	0	0	99	76	2449	114	0	100	0	0	0	243	23	0	275	346
Dermacoccus	Dermacoccus sp.	141	0	70	0	47	459	43	30	38	0	138	0	0	0	0	137	22	985	95	0	155	0	0	0	245	0	0	28	131
Dermatophilus	Dermatophilus congolensis	42	16	0	0	10	95	15	42	40	0	20	0	0	0	0	43	0	40	19	0	50	0	51	0	41	17	0	49	73
Desulfarculus	Desulfarculus baarsii	95	0	0	0	0	0	0	0	12	0	40	0	0	0	0	45	0	122	22	0	26	0	0	0	55	49	0	30	0
Desulfatibacillum	Desulfatibacillum aliphaticivorans	0	0	70	0	34	78	12	0	23	0	0	0	0	10	12	87	0	0	0	0	56	0	0	0	0	20	0	0	14
Desulfitobacterium	Desulfitobacterium dehalogenans	104	18	0	10	0	0	0	78	122	36	0	0	0	0	0	92	0	0	0	11	30	10	107	12	0	97	16	24	18
Desulfitobacterium	Desulfitobacterium dichloroeliminans	45	0	0	0	19	0	0	19	63	27	0	0	0	0	0	71	0	0	0	0	0	12	50	46	0	601	13	11	0
Desulfitobacterium	Desulfitobacterium hafniense	0	0	0	0	43	44	0	15	18	35	12	0	0	12	0	26	0	0	0	11	0	0	22	31	0	127	22	11	27
Desulfitobacterium	Desulfitobacterium metallireducens	0	0	0	0	14	10	0	12	10	38	0	0	0	16	0	14	0	23	0	10	0	21	12	12	0	34	10	0	31
Desulfobacca	Desulfobacca acetoxidans	12	0	0	0	0	0	11	35	40	10	0	0	0	0	0	22	0	0	0	0	0	0	44	0	0	11	0	0	0
Desulfobacter	Desulfobacter hydrogenophilus	0	0	17	0	0	22	0	0	0	11	0	0	0	0	0	0	0	0	0	0	0	0	0	41	0	25	0	0	30
Desulfobacter	Desulfobacter postgatei	0	0	0	0	0	0	0	0	0	0	0	0	0	0	0	0	0	0	0	0	0	0	0	97	0	14	0	0	0
Desulfobacula	Desulfobacula toluolica	0	0	0	0	13	0	0	0	11	0	0	0	0	0	0	0	0	0	0	0	0	0	13	0	0	28	18	0	0
Desulfobulbus	Desulfobulbus oligotrophicus	0	0	0	0	0	19	0	0	0	0	0	0	0	0	22	0	0	0	0	0	0	0	0	0	0	35	0	0	115
Desulfobulbus	Desulfobulbus oralis	0	0	0	0	0	12	0	0	11	0	0	0	0	0	0	24	0	0	0	0	10	0	0	26	0	524	0	0	0
Desulfobulbus	Desulfobulbus propionicus	0	0	0	0	0	25	0	0	0	11	0	0	0	0	0	28	0	0	0	0	44	0	0	43	0	38	0	0	20
Desulfocapsa	Desulfocapsa sulfexigens	0	0	0	0	12	0	82	0	0	0	0	0	0	0	0	0	0	10	0	0	0	0	0	21	0	44	0	0	28
Desulfococcus	Desulfococcus multivorans	0	0	52	0	0	52	0	0	0	20	0	0	0	0	0	0	0	0	0	0	0	0	0	13	0	28	0	0	0
Desulfocurvibacter	Desulfocurvibacter africanus	0	0	0	0	0	27	0	0	0	10	0	0	0	0	0	0	0	0	0	0	0	0	0	36	0	52	0	0	77
Desulfofarcimen	Desulfofarcimen acetoxidans	75	0	0	0	0	0	18	18	10	24	0	0	0	0	0	13	0	0	0	0	0	0	0	0	0	76	14	0	0
Desulfofervidus	Desulfofervidus auxilii	67	15	0	13	13	0	0	62	114	12	0	0	0	0	0	61	0	0	0	0	29	0	85	13	0	0	21	0	0
Desulfoglaeba	Desulfoglaeba alkanexedens	20	0	10	0	0	14	0	16	0	0	10	0	0	0	0	20	0	59	17	0	13	0	0	0	18	51	0	22	35
Desulfohalobium	Desulfohalobium retbaense	17	12	0	0	16	0	16	41	45	0	0	0	0	0	0	76	0	0	0	0	55	0	37	10	0	32	0	14	0
Desulfoluna	Desulfoluna sp.	0	0	0	0	76	32	0	27	12	15	0	0	0	0	0	88	0	0	0	0	64	19	0	15	0	39	0	10	111
Desulfolutivibrio	Desulfolutivibrio sulfoxidireducens	0	0	0	0	0	0	0	0	15	0	0	0	0	0	0	24	0	0	0	0	14	0	0	0	0	37	0	10	22
Desulfomarina	Desulfomarina profundi	100	23	0	15	0	0	0	106	132	35	0	0	0	0	0	100	0	0	0	0	34	12	99	0	0	23	15	13	0
Desulfomicrobium	Desulfomicrobium baculatum	0	0	0	0	0	0	0	0	12	0	0	0	0	0	0	33	0	0	0	0	15	0	0	41	0	35	0	0	0
Desulfomicrobium	Desulfomicrobium sp.	0	0	0	0	0	29	0	10	0	0	0	0	0	0	0	0	0	0	0	0	0	0	0	100	0	96	0	14	77
Desulfomonile	Desulfomonile tiedjei	38	0	21	0	0	15	0	0	0	0	0	0	0	0	0	0	0	0	0	0	0	0	0	0	0	15	0	0	0
Desulfonema	Desulfonema limicola	40	0	0	0	19	0	22	48	10	12	0	0	0	0	0	16	0	21	0	0	23	11	49	0	0	65	16	19	0
Desulfonema	Desulfonema magnum	36	15	0	0	15	26	0	69	80	32	0	0	0	0	0	67	0	0	0	0	30	0	54	0	0	39	14	0	0
Desulforamulus	Desulforamulus ferrireducens	0	0	0	0	0	0	0	0	35	15	0	0	0	10	0	56	0	0	0	0	0	0	15	23	0	68	14	0	0
Desulforamulus	Desulforamulus reducens	12	0	0	0	0	0	0	0	32	15	0	0	0	0	0	25	0	43	0	0	14	0	10	36	0	29	16	0	14
Desulforamulus	Desulforamulus ruminis	0	0	0	11	0	20	0	0	42	25	0	0	0	0	10	35	0	0	0	0	23	0	32	0	0	90	22	17	0
Desulforapulum	Desulforapulum autotrophicum	0	0	0	0	62	11	0	0	0	14	0	0	0	0	0	0	0	0	0	0	0	0	0	0	0	35	0	0	0
Desulforudis	Desulforudis audaxviator	0	0	50	0	44	43	0	0	83	0	0	0	0	0	0	142	0	0	0	0	84	0	0	0	0	0	0	0	0
Desulfosarcina	Desulfosarcina alkanivorans	0	0	0	0	0	19	0	0	10	13	0	0	0	0	0	31	0	0	0	0	15	0	0	0	0	46	0	0	0
Desulfosarcina	Desulfosarcina ovata	0	0	40	0	0	52	18	21	0	14	61	0	0	0	0	41	0	0	0	0	26	0	0	11	60	137	0	0	0
Desulfosarcina	Desulfosarcina widdelii	0	34	0	36	43	11	69	167	234	48	0	13	17	0	0	221	0	0	0	0	91	14	165	16	0	29	18	41	66
Desulfoscipio	Desulfoscipio gibsoniae	56	0	37	0	53	47	0	18	0	26	0	0	0	15	13	16	0	14	0	10	0	0	19	11	0	86	12	14	20
Desulfosediminicola	Desulfosediminicola flagellatus	0	0	0	0	0	0	0	0	25	10	0	0	0	0	0	36	0	0	0	0	10	0	0	0	0	56	0	0	0
Desulfosediminicola	Desulfosediminicola ganghwensis	0	0	0	0	20	0	0	0	13	0	0	0	0	0	0	14	0	0	0	0	0	0	0	0	0	18	0	0	15
Desulfosporosinus	Desulfosporosinus acidiphilus	31	0	0	0	19	27	0	0	0	18	0	0	0	0	0	42	0	0	0	0	20	10	0	0	0	47	31	0	0
Desulfosporosinus	Desulfosporosinus meridiei	217	47	21	43	16	19	17	202	302	71	0	15	18	17	13	187	0	16	0	17	61	22	228	19	0	65	46	61	10
Desulfosporosinus	Desulfosporosinus orientis	39	38	14	19	41	13	11	201	229	33	0	12	0	0	0	155	0	31	0	10	61	23	194	40	15	98	83	54	0
Desulfosporosinus	Desulfosporosinus youngiae	111	37	12	0	11	20	23	149	175	49	0	0	10	0	0	129	0	29	0	12	54	19	213	0	11	100	39	40	22
Desulfosudis	Desulfosudis oleivorans	0	0	0	0	0	0	0	0	32	0	0	0	0	0	0	12	0	56	10	0	0	0	0	30	0	19	0	0	15
Desulfotalea	Desulfotalea psychrophila	22	0	0	0	0	0	0	0	32	0	0	0	0	0	0	66	0	0	0	0	0	0	0	0	0	15	0	0	0
Desulfotomaculum	Desulfotomaculum nigrificans	0	0	0	0	0	21	18	42	137	25	0	0	0	0	0	97	0	0	0	0	24	12	65	0	0	32	17	22	0
Desulfovibrio	Desulfovibrio desulfuricans	23	0	15	21	23	253	0	31	0	26	0	0	0	22	35	22	0	0	11	35	14	0	0	394	21	936	24	29	171
Desulfovibrio	Desulfovibrio fairfieldensis	23	0	0	14	67	109	81	0	0	14	0	0	0	0	19	63	0	0	0	26	60	19	0	258	10	640	0	15	18
Desulfovibrio	Desulfovibrio ferrophilus	0	0	0	0	0	27	41	0	22	0	0	0	0	0	0	0	0	0	0	0	10	0	0	34	0	54	0	0	0
Desulfovibrio	Desulfovibrio piger	0	0	0	18	0	3189	13	556	0	1329	0	646	0	79	1614	0	0	115	0	4413	184	13	0	3272	0	378	0	0	16
Desulfovibrio	Desulfovibrio sp.	0	0	0	11	23	124	0	0	0	13	0	0	0	0	0	56	0	0	0	15	50	0	0	393	0	1057	0	0	46
Desulfovibrio	Desulfovibrio sulfodismutans	0	0	0	0	48	27	56	0	0	0	0	0	0	0	0	40	0	41	0	0	45	0	0	29	0	49	0	0	53
Desulfovibrio	Desulfovibrio trichonymphae	0	0	0	0	0	18	0	0	0	0	0	0	0	0	0	0	0	0	0	0	0	0	0	47	0	117	0	0	0
Desulfovibrio	Desulfovibrio vulgaris	0	0	25	19	21	86	27	16	20	16	0	0	0	0	19	37	0	35	0	20	27	0	0	390	0	169	0	0	14
Desulfurispirillum	Desulfurispirillum indicum	0	0	0	0	0	0	0	0	0	0	0	0	0	0	0	0	0	0	0	0	0	0	0	0	0	90	0	0	0
Desulfurivibrio	Desulfurivibrio alkaliphilus	0	0	0	0	0	0	0	14	0	0	0	0	0	0	0	0	0	41	0	0	0	0	0	10	0	23	0	0	0
Desulfurobacterium	Desulfurobacterium thermolithotrophum	22	0	0	14	12	0	0	48	63	40	0	0	0	0	0	54	0	0	0	0	15	0	44	28	0	12	11	0	0
Desulfuromonas	Desulfuromonas soudanensis	0	0	38	12	0	21	0	12	0	13	0	0	0	0	0	26	0	0	0	0	12	0	0	0	0	20	0	0	20
Desulfuromonas	Desulfuromonas sp.	14	0	18	0	0	100	21	55	22	0	0	0	0	0	0	29	0	33	0	0	30	26	0	29	15	70	0	18	22
Desulfuromonas	Desulfuromonas versatilis	0	12	106	22	244	42	44	31	0	12	0	0	0	0	0	34	0	0	14	0	43	10	0	0	0	45	0	16	0
Devosia	Devosia beringensis	0	0	0	0	16	0	0	0	0	0	0	0	0	0	0	0	14	0	0	0	0	0	0	0	0	15	0	0	0
Devosia	Devosia ginsengisoli	0	0	0	0	0	22	0	0	0	0	0	0	0	0	0	0	0	0	0	0	0	0	0	0	0	0	0	0	142
Devosia	Devosia oryziradicis	0	0	0	0	0	11	0	18	16	0	0	0	0	0	0	21	15	0	0	0	0	0	0	0	0	0	0	0	26
Devosia	Devosia rhizoryzae	27	0	0	0	0	33	0	0	0	0	0	0	0	0	0	14	0	0	23	0	11	0	0	0	20	13	0	34	0
Devosia	Devosia salina	0	0	22	0	0	21	0	0	0	0	0	0	0	0	0	0	0	0	0	0	12	0	0	0	0	0	0	0	0
Devosia	Devosia sp.	57	0	0	0	27	21	0	51	44	11	24	0	0	11	0	51	47	163	40	0	50	0	0	29	75	38	0	126	187
Devriesea	Devriesea agamarum	39	0	0	0	0	56	10	0	13	0	0	0	0	0	0	0	0	0	0	0	0	0	0	15	20	23	0	27	19
Dialister	Dialister hominis	0	34	0	0	0	0	0	0	132	27	0	0	0	0	0	206	0	0	0	0	167	116	205	0	0	0	0	0	0
Dialister	Dialister massiliensis	0	0	0	0	0	0	0	0	0	56	0	0	0	0	0	0	0	0	0	0	0	103	0	0	0	0	0	0	0
Dialister	Dialister pneumosintes	512	59	23	60	28	32	48	477	537	118	39	26	39	10	10	480	0	31	0	19	211	272	439	48	18	103	86	97	11
Diaminobutyricimonas	Diaminobutyricimonas sp.	0	0	0	0	0	186	46	0	0	0	140	0	0	0	0	0	0	196	0	0	0	0	0	0	122	0	0	16	106
Diaphorobacter	Diaphorobacter aerolatus	133	41	30	0	65	34	54	96	156	0	0	0	0	0	0	296	0	0	0	0	69	57	95	0	0	517	0	122	109
Diaphorobacter	Diaphorobacter nitroreducens	0	0	0	0	0	0	0	0	0	0	67	0	0	0	0	0	0	0	0	0	0	0	0	0	38	73	0	0	0
Diaphorobacter	Diaphorobacter ruginosibacter	0	0	0	0	40	0	0	0	0	0	0	0	0	0	0	0	0	68	0	0	12	0	0	0	0	21	0	0	16
Diaphorobacter	Diaphorobacter sp.	104	11	0	0	171	192	0	51	30	0	16	0	0	0	0	48	0	0	72	0	34	0	54	0	64	337	0	125	44
Dichelobacter	Dichelobacter nodosus	125	0	0	0	0	0	0	15	0	23	0	0	0	0	0	0	0	0	0	0	0	0	0	0	0	122	0	0	0
Dickeya	Dickeya chrysanthemi	0	0	23	0	131	0	0	0	51	0	0	0	0	0	0	0	0	0	0	0	0	0	0	11	0	23	0	0	0
Dickeya	Dickeya dadantii	0	0	0	0	0	0	0	25	0	36	24	0	0	0	0	14	0	0	12	29	35	0	28	0	67	46	0	12	0
Dickeya	Dickeya dianthicola	26	21	32	0	0	44	0	49	0	0	0	0	0	0	0	0	0	98	43	0	0	0	0	0	0	0	0	61	0
Dickeya	Dickeya poaceiphila	0	0	57	0	0	50	0	0	0	0	0	0	0	0	0	0	0	0	0	0	0	0	0	0	0	0	0	0	0
Dickeya	Dickeya solani	0	0	0	0	0	0	48	0	0	0	0	0	0	0	0	104	0	0	22	0	115	20	0	0	0	0	0	19	18
Dickeya	Dickeya sp.	0	0	0	0	0	0	0	0	0	0	0	0	0	0	0	0	0	0	0	0	0	0	0	0	0	23	0	0	0
Dickeya	Dickeya zeae	30	0	0	0	0	0	0	0	11	0	0	0	0	0	0	0	24	0	27	0	0	0	0	15	73	59	0	33	65
Dictyoglomus	Dictyoglomus thermophilum	142	13	0	25	52	0	0	79	129	27	0	13	10	0	0	90	0	0	0	26	21	20	125	29	0	50	14	15	0
Dictyoglomus	Dictyoglomus turgidum	178	14	0	0	0	0	0	58	88	29	0	0	0	0	0	72	0	22	0	0	22	14	70	14	0	38	25	16	0
Dietzia	Dietzia kunjamensis	1615	0	16	0	0	530	190	56	58	0	343	0	0	0	0	839	0	794	1173	0	832	0	0	29	901	48	43	1408	88
Dietzia	Dietzia lutea	32	0	14	0	20	692	18	0	16	0	57	0	0	0	0	13	0	28	19	0	16	0	0	20	67	18	0	43	190
Dietzia	Dietzia psychralcaliphila	357	19	36	0	43	503	28	30	16	0	88	0	17	0	0	149	0	171	283	0	150	24	0	18	236	34	20	506	356
Dietzia	Dietzia sp.	424	0	0	0	73	632	0	56	49	0	109	0	0	0	0	239	0	388	259	0	251	0	0	35	359	92	0	384	143
Dietzia	Dietzia timorensis	1577	0	39	0	29	1218	0	0	0	0	131	0	0	0	0	744	61	459	2016	0	837	0	0	32	659	50	0	1165	705
Dinoroseobacter	Dinoroseobacter shibae	0	0	0	0	0	28	0	0	0	0	0	0	0	0	0	0	0	65	29	0	0	0	0	0	0	17	0	0	0
Dissulfurimicrobium	Dissulfurimicrobium hydrothermale	0	0	0	0	19	0	0	0	10	0	0	0	0	0	0	10	0	0	0	0	0	0	0	0	0	11	0	0	0
Dissulfurispira	Dissulfurispira thermophila	114	0	0	0	21	0	0	0	0	18	0	0	0	0	0	13	0	10	0	0	24	0	20	39	0	12	0	0	0
Dokdonella	Dokdonella koreensis	0	0	10	0	13	0	13	0	0	0	12	0	0	0	0	19	0	225	0	0	0	0	0	0	0	0	0	0	50
Dokdonia	Dokdonia donghaensis	0	0	0	0	0	0	0	0	0	0	0	0	0	0	0	0	0	0	0	0	0	0	0	0	0	59	19	0	0
Dokdonia	Dokdonia sp.	34	23	0	16	0	17	37	165	199	26	0	0	11	0	0	139	0	0	0	0	71	15	183	26	0	84	0	43	0
Dolichospermum	Dolichospermum compactum	0	0	0	0	0	0	0	0	0	0	0	0	0	0	0	0	0	0	0	0	0	0	0	0	0	39	0	0	0
Dolichospermum	Dolichospermum heterosporum	0	0	0	0	0	0	0	0	0	0	0	0	0	0	0	0	0	55	0	0	0	0	0	0	0	0	50	0	0
Dolichospermum	Dolichospermum sp.	0	0	0	0	0	0	0	0	0	0	0	0	0	0	0	0	0	0	0	0	0	40	0	0	0	0	0	0	0
Dolosigranulum	Dolosigranulum pigrum	1791	304	245	142	368	77	289	1367	2831	322	159	82	71	18	29	2179	11	413	49	86	627	332	969	315	124	56	262	693	45
Dongshaea	Dongshaea marina	0	0	0	0	77	0	43	0	10	0	0	0	0	0	0	106	0	0	0	0	107	13	0	0	0	11	0	0	34
Doolittlea	Doolittlea endobia	0	0	0	0	0	0	0	0	0	0	0	0	0	0	0	0	0	0	0	0	0	0	10	0	0	0	0	0	0
Dorea	Dorea longicatena	358	536	28	325	629	501	79	870	482	3834	152	387	43	1520	121	470	41	44	42	1655	209	877	2545	102	32	392	5913	687	2862
Draconibacterium	Draconibacterium halophilum	0	0	0	0	0	24	0	0	0	25	0	0	0	0	0	0	0	0	0	0	0	0	0	0	0	79	0	0	0
Draconibacterium	Draconibacterium orientale	0	0	14	0	0	44	0	19	18	51	0	0	0	0	0	19	0	0	0	0	12	14	26	0	0	226	12	0	0
Duganella	Duganella sp.	0	12	30	0	18	129	97	13	0	0	164	0	0	0	0	80	19	0	0	0	101	19	0	0	151	53	0	0	25
Duncaniella	Duncaniella dubosii	0	23	143	33	282	187	76	18	39	63	190	12	12	16	24	205	0	0	0	36	258	35	50	57	0	382	13	67	266
Dyadobacter	Dyadobacter fermentans	0	0	104	10	29	70	153	0	0	12	0	0	0	0	0	123	0	0	0	0	169	0	0	0	0	33	0	0	28
Dyadobacter	Dyadobacter sandarakinus	0	0	0	0	63	0	0	0	0	0	0	0	0	0	0	20	0	0	0	0	22	0	12	0	0	65	0	0	0
Dyadobacter	Dyadobacter sp.	102	0	0	0	22	67	36	0	0	44	16	0	0	0	0	92	0	0	57	0	88	0	30	25	69	95	10	117	19
Dyella	Dyella caseinilytica	0	0	0	0	0	0	0	0	0	0	0	0	0	0	0	0	0	19	0	0	0	0	0	12	11	89	0	0	0
Dyella	Dyella japonica	13	0	0	0	0	0	77	0	0	0	0	0	0	0	0	0	0	0	0	0	0	0	0	0	0	104	0	0	48
Dyella	Dyella sp.	0	0	0	0	0	0	0	0	0	0	0	0	0	0	0	0	0	0	0	0	0	0	0	0	0	43	0	0	0
Dyella	Dyella telluris	37	0	0	0	66	85	0	0	0	0	0	0	0	0	0	100	0	105	29	0	131	12	0	0	28	0	0	67	0
Dyella	Dyella terrae	0	0	0	0	0	0	0	0	0	0	0	0	0	0	0	73	0	17	0	0	117	0	0	0	0	36	0	0	0
Dyella	Dyella thiooxydans	0	0	44	0	0	22	0	0	0	0	0	0	0	0	0	0	0	50	0	0	0	0	0	0	12	12	0	0	0
Dysgonomonas	Dysgonomonas sp.	14	0	11	0	0	32	14	118	50	117	0	0	0	0	0	51	0	0	0	0	33	0	40	0	0	337	19	16	0
Dysosmobacter	Dysosmobacter sp.	37	146	0	243	62	548	118	340	132	1020	33	30	12	436	21	361	19	15	18	199	250	254	125	95	39	487	104	111	386
Dysosmobacter	Dysosmobacter welbionis	83	217	0	1277	201	1204	18	229	90	5274	30	193	81	1142	104	520	70	25	52	820	309	173	116	1044	59	675	749	3828	462
Echinicola	Echinicola marina	0	0	0	0	64	87	0	0	0	13	0	0	0	0	0	0	0	0	0	0	0	0	0	0	0	73	0	0	0
Echinicola	Echinicola rosea	0	0	0	0	0	0	0	0	0	0	0	0	0	0	0	0	0	0	0	0	0	0	0	0	0	62	0	0	0
Echinicola	Echinicola soli	0	0	0	0	0	13	0	0	14	10	0	0	0	0	0	30	0	0	0	0	0	0	0	0	0	16	0	0	0
Echinicola	Echinicola sp.	19	0	0	0	13	11	0	0	13	24	0	0	0	0	0	13	0	0	0	0	0	0	0	0	0	37	0	0	0
Echinicola	Echinicola strongylocentroti	0	0	47	17	38	64	122	0	0	15	0	0	0	0	0	16	0	0	0	0	0	11	11	12	0	0	0	0	39
Echinicola	Echinicola vietnamensis	0	0	137	0	307	82	0	0	0	21	0	0	0	0	0	90	0	0	0	0	141	94	0	0	0	157	0	0	0
Ectothiorhodosinus	Ectothiorhodosinus mongolicus	0	0	26	0	0	37	0	0	0	0	0	0	0	0	0	0	0	0	0	0	0	0	0	0	0	113	0	0	0
Ectothiorhodospira	Ectothiorhodospira haloalkaliphila	0	0	0	0	0	0	12	0	0	0	0	0	0	0	0	13	0	0	0	0	0	0	0	0	0	17	0	0	0
Ectothiorhodospira	Ectothiorhodospira sp.	0	0	0	0	111	11	0	0	0	0	0	0	0	0	0	66	0	0	0	0	57	0	0	0	0	19	0	0	0
Edwardsiella	Edwardsiella hoshinae	0	0	0	0	0	0	0	0	0	17	0	0	0	0	0	0	0	20	0	0	0	0	0	0	0	11	0	0	0
Edwardsiella	Edwardsiella ictaluri	0	0	27	0	0	75	0	0	0	0	0	0	0	0	0	0	0	0	0	0	0	0	0	0	0	21	0	0	0
Edwardsiella	Edwardsiella piscicida	0	0	0	0	0	0	0	0	0	0	0	0	0	0	0	0	0	151	0	0	0	0	0	0	0	0	0	0	0
Edwardsiella	Edwardsiella tarda	59	0	0	0	0	0	21	0	0	0	14	0	0	0	0	46	0	0	37	0	58	13	0	0	40	146	0	84	25
Effusibacillus	Effusibacillus dendaii	0	0	0	0	0	12	0	0	10	0	0	0	0	0	0	0	0	10	0	0	0	0	13	0	0	14	0	0	31
Eggerthella	Eggerthella guodeyinii	46	186	0	115	12	117	406	663	18	119	134	0	65	136	15	57	14	26	45	34	40	134	24	75	127	184	75	88	65
Eggerthella	Eggerthella lenta	16	963	27	1035	0	176	585	1125	19	464	2504	28	95	571	448	108	23	25	22	115	85	1346	61	114	16	36037	235	39	40209
Eggerthella	Eggerthella sp.	0	115	0	116	23	275	163	288	54	145	0	17	17	584	13	72	0	0	0	83	41	597	42	30	0	344	89	0	11
Egibacter	Egibacter rhizosphaerae	0	0	0	0	12	0	0	27	0	0	39	0	0	11	0	17	0	240	0	0	14	0	0	0	30	29	0	0	55
Egicoccus	Egicoccus halophilus	14	0	0	0	0	29	0	17	0	0	18	0	0	12	0	0	0	88	14	0	0	10	0	0	29	0	0	14	85
Ehrlichia	Ehrlichia canis	21	0	0	0	0	0	11	32	26	0	0	0	0	0	0	24	0	0	0	0	16	21	0	0	0	0	0	0	0
Ehrlichia	Ehrlichia muris	122	19	0	19	0	0	0	116	149	15	0	0	0	0	0	95	0	0	0	0	16	0	100	0	0	0	14	21	0
Ehrlichia	Ehrlichia ruminantium	53	14	0	0	41	0	0	28	46	12	0	0	0	0	0	23	0	0	0	0	12	21	71	27	0	47	0	13	0
Ehrlichia	Ehrlichia sp.	0	0	0	0	0	0	0	0	0	0	0	0	0	0	0	0	0	0	0	0	0	0	18	0	0	0	0	0	0
Eikenella	Eikenella corrodens	0	0	0	0	0	150	0	0	0	0	0	0	0	0	0	0	0	0	0	0	0	0	0	0	0	6453	0	0	0
Eikenella	Eikenella exigua	0	0	0	0	0	0	0	0	0	0	0	0	0	0	0	0	0	0	0	0	0	0	0	0	0	3278	0	0	0
Elioraea	Elioraea tepida	0	0	28	0	0	29	0	0	0	0	14	0	0	0	0	0	21	75	0	0	0	0	0	0	0	27	0	0	60
Elizabethkingia	Elizabethkingia anophelis	241	0	0	0	24	27	0	0	0	83	0	0	0	0	0	0	0	0	0	0	0	0	172	43	0	143	65	72	0
Elizabethkingia	Elizabethkingia bruuniana	0	0	0	0	0	0	0	0	0	0	0	0	0	0	0	0	0	0	0	0	0	0	0	0	0	29	0	0	0
Elizabethkingia	Elizabethkingia meningoseptica	25	0	0	0	0	0	0	0	0	22	0	0	0	0	0	0	0	0	28	0	0	0	0	0	0	103	21	0	34
Elizabethkingia	Elizabethkingia miricola	0	0	0	0	0	0	0	0	0	0	0	0	0	0	0	0	0	0	0	0	0	0	0	0	0	32	0	0	0
Elizabethkingia	Elizabethkingia sp.	73	19	0	13	0	15	10	115	130	27	0	0	18	0	18	77	0	0	0	0	25	0	109	0	0	98	19	33	0
Elizabethkingia	Elizabethkingia ursingii	0	0	0	0	0	0	0	303	373	29	0	0	0	0	0	244	0	21	0	0	0	0	120	0	0	0	0	0	0
Elusimicrobium	Elusimicrobium minutum	52	33	11	22	0	0	11	129	177	30	0	0	11	0	0	117	0	0	0	0	37	0	105	0	0	79	11	24	0
Emergencia	Emergencia timonensis	240	68	33	108	875	309	105	336	461	234	0	29	24	47	14	417	13	0	13	62	132	56	322	129	18	66	126	70	297
Empedobacter	Empedobacter brevis	212	0	0	0	0	77	0	46	66	41	0	0	0	0	0	59	66	0	0	0	26	0	51	16	0	112	21	22	0
Empedobacter	Empedobacter falsenii	0	0	0	0	0	0	0	0	0	23	0	0	0	0	0	0	0	0	0	0	0	0	17	0	0	0	0	0	0
Empedobacter	Empedobacter stercoris	0	0	0	13	0	0	0	15	0	0	0	0	0	0	0	12	0	0	0	0	0	0	23	0	0	85	12	0	29
Emticicia	Emticicia sp.	30	0	70	19	0	64	0	45	67	32	0	0	0	0	12	43	0	12	0	0	13	0	62	0	0	80	15	11	0
Endolissoclinum	Endolissoclinum faulkneri	0	0	0	0	0	0	0	0	0	0	0	0	0	0	0	0	0	0	0	0	0	0	0	12	0	0	0	0	0
Endomicrobium	Endomicrobium trichonymphae	11	0	0	0	0	0	0	0	0	0	0	0	0	0	0	0	0	0	0	0	0	0	0	57	0	34	0	0	0
Endoriftia	Endoriftia persephone	0	0	48	0	122	43	58	0	0	0	0	0	0	0	0	242	0	0	0	0	351	38	0	0	0	135	0	0	18
Endozoicomonas	Endozoicomonas montiporae	0	0	0	0	13	0	0	0	0	0	0	0	0	0	0	11	0	0	0	0	13	0	0	0	0	148	0	0	0
Endozoicomonas	Endozoicomonas sp.	0	0	0	0	0	0	24	0	11	0	0	0	0	0	0	49	0	0	0	0	47	10	0	0	14	16	0	18	0
Ensifer	Ensifer adhaerens	60	0	0	0	28	86	123	0	0	25	36	0	0	0	0	194	49	252	96	0	282	42	0	0	71	46	0	89	192
Ensifer	Ensifer alkalisoli	0	0	0	0	0	0	0	0	0	0	0	0	0	0	0	0	11	43	0	0	0	0	0	0	0	0	0	0	18
Ensifer	Ensifer mexicanus	0	0	0	0	0	33	0	0	0	0	0	0	0	0	0	0	0	0	0	0	0	0	0	0	0	18	0	0	34
Ensifer	Ensifer sojae	53	0	0	0	0	0	0	0	0	0	0	0	0	0	0	22	0	0	30	0	12	0	0	0	30	0	0	65	0
Ensifer	Ensifer sp.	0	0	0	0	0	23	0	0	0	18	0	0	0	0	0	21	0	0	0	0	0	28	0	0	0	0	0	0	132
Enterobacter	Enterobacter asburiae	0	60	0	0	328	45	0	0	0	0	0	0	0	0	0	52	0	0	0	0	44	31	42	0	0	94	0	0	0
Enterobacter	Enterobacter bugandensis	0	0	0	0	0	0	0	0	0	0	0	0	0	0	0	38	0	0	0	0	0	15	0	0	0	0	0	0	0
Enterobacter	Enterobacter cancerogenus	0	12	0	0	0	45	0	0	0	0	0	11	0	0	0	0	0	0	0	0	0	18	19	0	0	20	0	0	0
Enterobacter	Enterobacter chuandaensis	0	0	0	0	0	0	0	0	0	0	0	0	0	0	0	0	0	0	0	0	0	0	0	0	0	14	0	0	0
Enterobacter	Enterobacter cloacae	0	43	136	45	114	92	83	32	0	43	0	70	0	0	0	122	0	0	59	0	26	58	66	69	0	708	0	192	174
Enterobacter	Enterobacter hormaechei	0	0	66	63	0	226	0	88	311	89	0	213	0	0	0	426	0	0	125	0	187	191	124	267	0	399	70	0	0
Enterobacter	Enterobacter huaxiensis	0	0	0	0	0	0	0	0	0	0	0	0	0	0	0	0	0	0	0	0	0	0	0	10	0	0	0	0	0
Enterobacter	Enterobacter kobei	0	0	0	0	0	0	0	0	0	57	0	0	0	0	0	0	0	0	0	0	0	0	0	47	0	0	0	0	0
Enterobacter	Enterobacter lignolyticus	0	0	0	0	37	0	0	0	0	0	0	22	0	0	0	13	0	0	0	0	30	18	0	13	0	32	0	0	0
Enterobacter	Enterobacter ludwigii	0	0	0	0	0	48	0	65	0	0	0	0	0	0	0	0	0	0	0	0	0	0	0	0	0	35	0	0	0
Enterobacter	Enterobacter mori	0	0	0	0	28	0	0	13	0	0	0	0	0	0	0	0	0	0	0	0	0	13	0	0	0	21	0	0	0
Enterobacter	Enterobacter oligotrophicus	120	0	0	0	0	0	0	0	0	0	0	0	0	0	0	16	0	0	26	0	20	0	0	0	0	15	0	89	0
Enterobacter	Enterobacter roggenkampii	0	34	0	0	0	32	0	65	0	0	0	28	0	0	0	0	0	0	0	0	0	37	0	28	0	77	0	0	0
Enterobacter	Enterobacter soli	0	0	0	0	0	0	0	0	0	0	0	15	0	0	0	0	0	0	0	35	0	11	0	0	0	0	0	0	0
Enterobacter	Enterobacter sp.	0	0	0	0	0	62	0	13	0	0	0	68	0	34	0	0	0	75	0	0	0	10	10	15	0	182	0	0	0
Enterocloster	Enterocloster bolteae	54	219	0	259	929	220	63	924	66	2695	1948	93	220	972	188	116	64	13	0	354	151	447	914	49237	0	1301	1302	983	632
Enterocloster	Enterocloster clostridioformis	53	121	0	93	68	84	0	147	39	650	137	68	0	417	41	0	0	0	0	302	33	451	250	841	0	6654	1215	260	1318
Enterococcus	Enterococcus avium	217	129	37	125	1019	3421	71	309	219	153	54	22	47	30	56	214	0	31	0	13	103	247	433	99	29	2352	67	134	132723
Enterococcus	Enterococcus casseliflavus	0	12	0	0	0	0	0	137	46	28	0	0	0	0	0	0	0	17	0	0	22	22	47	0	11	17	29	42	43
Enterococcus	Enterococcus cecorum	103	63	25	71	36	45	32	478	518	2574	13	0	89	53	28	376	19	39	0	23	412	144	486	35	17	34	81	146	230
Enterococcus	Enterococcus durans	297	0	0	0	13	0	0	0	0	44	0	0	0	11	0	0	0	0	0	0	0	30	37	44	0	0	27	0	161
Enterococcus	Enterococcus faecalis	341	33	0	143	52	82	54	2101	352	149	18	0	44	0	15	299	13	0	4041	28	176	71	628	77	52	169	109	94	32775
Enterococcus	Enterococcus faecium	1571	357	242	2066	9405	871	208	1294	1093	1762	133	147	82	483	146	897	30	1058	75	404	417	3991	1737	219	103	344	1307	391	1884
Enterococcus	Enterococcus gallinarum	310	47	0	34	0	0	43	526	458	85	0	26	0	0	0	328	0	96	0	0	160	0	350	33	0	0	25	54	49
Enterococcus	Enterococcus gilvus	0	0	0	0	0	11	0	37	63	23	0	0	0	11	0	29	0	0	0	0	30	0	74	15	0	19	12	0	203
Enterococcus	Enterococcus hirae	59	18	0	25	23	0	0	67	137	37	0	0	0	0	12	81	0	39	0	0	617	36	82	36	0	26	23	26	33
Enterococcus	Enterococcus innesii	34	12	0	0	0	0	0	50	46	0	0	0	0	0	0	35	0	0	0	0	27	16	58	0	0	0	0	31	28
Enterococcus	Enterococcus lactis	0	0	0	0	53	0	0	0	0	0	0	0	0	0	0	0	0	0	0	0	0	0	0	0	0	0	0	0	187
Enterococcus	Enterococcus mundtii	483	75	43	0	46	21	24	405	523	92	0	25	0	11	0	366	0	23	14	18	126	40	169	0	25	104	52	104	54
Enterococcus	Enterococcus raffinosus	71	12	12	0	26	26	13	93	97	46	0	0	0	0	0	51	0	46	0	0	41	29	92	15	18	75	35	58	825
Enterococcus	Enterococcus rotai	76	25	0	24	17	0	0	132	159	45	0	13	0	0	0	94	0	0	0	11	48	22	105	18	0	0	26	27	27
Enterococcus	Enterococcus saigonensis	490	92	38	90	55	0	35	574	906	81	0	31	40	0	0	716	0	56	0	23	155	23	765	63	0	20	73	112	18
Enterococcus	Enterococcus sp.	0	0	0	24	0	0	0	0	0	0	0	0	0	0	0	73	0	0	0	0	0	0	56	159	0	0	0	0	107
Enterococcus	Enterococcus thailandicus	0	16	12	14	22	0	0	73	96	31	0	0	0	0	0	83	0	0	0	0	30	20	87	0	0	0	23	28	16
Enterococcus	Enterococcus wangshanyuanii	85	0	0	0	11	13	0	0	0	13	0	0	0	0	0	13	0	23	0	0	0	10	24	17	0	84	16	0	56
Entomobacter	Entomobacter blattae	0	0	0	0	0	0	0	0	0	0	0	0	0	0	0	0	0	0	0	0	0	0	16	0	0	0	0	0	0
Entomomonas	Entomomonas moraniae	53	0	0	0	0	0	0	0	0	12	0	0	0	0	0	0	0	0	0	0	0	0	0	0	0	101	0	0	0
Entomomonas	Entomomonas sp.	27	0	0	10	0	0	0	39	42	14	0	0	0	0	0	14	0	0	0	0	0	0	110	0	0	0	0	0	0
Entomoplasma	Entomoplasma freundtii	0	0	0	0	11	0	0	0	0	0	0	0	0	0	0	0	0	0	0	0	0	0	0	0	0	0	0	0	0
Entomoplasma	Entomoplasma melaleucae	190	49	11	41	0	0	27	234	313	68	0	12	19	0	0	230	0	0	0	11	70	24	242	0	17	0	25	68	0
Ephemeroptericola	Ephemeroptericola cinctiostellae	0	0	0	0	59	0	44	0	15	0	0	0	0	0	0	53	0	0	0	0	10	0	0	0	0	14	0	0	0
Epidermidibacterium	Epidermidibacterium keratini	145	0	0	0	17	88	0	0	0	0	41	0	0	0	0	84	0	377	132	0	104	0	0	0	153	0	0	245	377
Epilithonimonas	Epilithonimonas vandammei	114	51	34	0	113	0	43	201	193	44	0	0	0	0	0	217	0	53	0	54	69	0	154	0	0	87	27	0	0
Epilithonimonas	Epilithonimonas zeae	64	11	0	0	16	0	0	78	97	24	0	0	0	0	0	76	0	0	0	0	15	0	91	0	0	19	20	13	0
Ereboglobus	Ereboglobus luteus	0	0	0	0	60	12	49	0	0	0	0	0	0	0	0	101	0	34	11	0	122	12	0	0	0	12	0	0	0
Erwinia	Erwinia amylovora	0	0	0	0	0	0	0	99	0	0	0	0	0	0	0	0	0	0	0	0	0	0	0	0	0	20	0	0	0
Erwinia	Erwinia billingiae	0	0	0	0	0	0	0	0	0	0	0	0	0	0	0	0	0	0	0	0	0	0	0	0	0	129	0	0	0
Erwinia	Erwinia haradaeae	446	51	54	37	57	88	28	249	323	79	0	19	14	0	11	224	0	20	29	40	97	52	159	15	17	78	35	62	27
Erwinia	Erwinia persicina	0	0	0	0	0	44	0	0	0	0	0	0	0	0	0	0	0	0	0	0	0	0	0	0	0	49	0	0	0
Erwinia	Erwinia pyrifoliae	0	0	0	0	0	0	0	0	218	0	0	0	0	0	0	0	0	0	0	0	0	0	0	0	0	0	0	0	0
Erwinia	Erwinia rhapontici	0	0	0	0	0	53	0	0	0	0	0	0	0	0	0	0	0	0	0	0	0	0	0	0	0	0	0	24	0
Erwinia	Erwinia sp.	0	0	22	0	0	0	0	0	0	0	0	0	0	0	0	0	0	16	0	0	0	0	0	0	0	46	0	0	0
Erwinia	Erwinia tasmaniensis	0	0	0	0	0	0	0	0	0	0	0	0	0	0	0	0	0	0	0	0	0	0	0	0	0	24	0	0	0
Erwinia	Erwinia tracheiphila	0	0	95	52	0	44	0	0	0	18	0	0	0	0	0	0	0	0	0	0	0	0	0	0	0	19	0	0	0
Erysipelatoclostridium	Erysipelatoclostridium ramosum	404	163	12	47	30	90	36	143	142	520	18	17	17	2869	94	100	0	19	0	35	75	907	211	55	12	911	24956	487	118
Erysipelothrix	Erysipelothrix inopinata	510	29	13	22	33	23	29	154	131	89	12	0	0	14	13	95	0	24	10	10	50	43	248	11	24	0	31	53	33
Erysipelothrix	Erysipelothrix larvae	139	28	11	11	0	16	0	55	86	36	0	0	0	11	0	65	0	0	10	10	35	43	73	40	0	72	23	18	0
Erysipelothrix	Erysipelothrix piscisicarius	86	0	0	0	0	0	0	63	11	14	0	0	0	0	0	0	0	0	0	0	0	19	0	0	0	0	15	17	0
Erysipelothrix	Erysipelothrix rhusiopathiae	3258	437	245	109	279	66	206	2561	3420	482	252	94	23	39	37	1875	0	416	104	95	645	271	683	517	154	0	154	388	24
Erysipelothrix	Erysipelothrix sp.	46	86	41	469	106	133	1277	5009	544	2005	99	162	33	56	230	13449	0	16	0	117	3473	462	1541	30	838	114	92	107	1039
Erythrobacter	Erythrobacter aureus	13	0	0	0	0	0	0	0	0	0	0	0	0	0	0	0	15	0	13	0	15	0	0	33	0	0	0	23	38
Erythrobacter	Erythrobacter litoralis	0	0	0	0	0	0	27	0	0	0	0	0	0	0	0	0	24	59	0	0	0	0	0	0	0	43	0	0	83
Erythrobacter	Erythrobacter mangrovi	33	0	0	0	0	0	0	0	0	0	0	0	0	0	0	19	12	0	21	0	15	0	0	0	18	30	0	33	0
Erythrobacter	Erythrobacter neustonensis	0	0	0	0	0	0	0	12	0	0	0	0	0	0	0	11	24	0	0	0	0	0	0	0	0	17	0	0	0
Erythrobacter	Erythrobacter sp.	20	0	57	0	29	0	80	62	0	0	10	0	0	0	0	31	139	136	0	0	48	0	0	0	30	130	0	0	51
Escherichia	Escherichia albertii	0	235	15	40	0	210	0	62	0	31	0	729	0	0	0	0	0	31	18	73	36	375	98	350	0	534	31	0	0
Escherichia	Escherichia coli	1397	83438	2060	11600	208	85735	0	29207	233	8091	2047	191598	353	3554	0	844	166	4460	1294	22401	24644	203115	33942	167487	386	305049	16274	474	207
Escherichia	Escherichia fergusonii	32	326	23	284	49	477	0	74	56	73	0	939	0	0	0	0	0	0	14	71	40	864	460	629	0	637	25	0	0
Escherichia	Escherichia marmotae	0	159	10	55	0	145	13	233	282	175	0	342	23	0	0	203	0	0	0	33	57	222	257	178	0	301	37	31	0
Escherichia	Escherichia sp.	0	85	0	16	0	115	0	35	0	11	0	290	0	0	0	0	0	0	0	28	16	171	58	156	0	233	19	0	0
Ethanoligenens	Ethanoligenens harbinense	0	14	0	35	53	61	52	44	34	128	0	0	0	17	0	175	0	0	0	22	116	25	22	0	0	83	52	0	69
Eubacterium	Eubacterium callanderi	69	35	0	45	0	111	18	222	170	128	0	0	0	52	0	74	0	0	0	19	18	22	97	0	0	2147	655	11674	235
Eubacterium	Eubacterium limosum	180	19	0	29	101	38	75	1983	149	98	37	0	0	219	26	396	0	0	0	51	229	44	190	22	0	121	174	435	77
Eubacterium	Eubacterium maltosivorans	0	61	0	53	0	52	0	2194	0	128	0	0	0	77	0	0	0	0	0	47	27	41	145	92	0	60	218	290	54
Eubacterium	Eubacterium sp.	548	290	70	375	209	732	147	1135	1143	1457	149	116	65	1045	259	725	0	138	0	422	274	800	1470	138	86	350	1655	844	1463
Euhalothece	Euhalothece natronophila	0	0	0	0	0	0	0	0	0	0	0	0	0	0	0	0	0	0	0	0	0	0	0	45	0	0	0	0	0
Euzebya	Euzebya pacifica	388	68	32	59	30	54	32	432	490	102	0	27	40	0	0	326	15	163	30	12	90	16	469	22	41	28	29	88	367
Euzebyella	Euzebyella marina	72	0	0	0	0	0	0	0	20	0	0	0	0	0	0	30	0	0	0	0	21	22	0	79	0	46	0	0	0
Evansella	Evansella cellulosilytica	276	10	17	11	0	0	0	42	55	55	0	0	0	15	0	206	0	23	0	0	60	30	57	0	11	59	12	0	0
Evansella	Evansella sp.	0	0	0	0	21	0	0	209	17	11	0	0	0	0	0	0	0	30	0	0	0	18	13	16	0	19	41	0	0
Ewingella	Ewingella americana	0	0	0	0	0	0	0	55	12	0	0	0	0	0	0	34	0	0	0	0	10	0	0	0	0	11	0	0	0
Exiguobacterium	Exiguobacterium acetylicum	0	0	0	0	0	0	0	0	0	0	0	0	0	0	0	66	0	0	0	0	28	0	23	0	0	0	27	0	0
Exiguobacterium	Exiguobacterium alkaliphilum	0	0	0	0	0	0	0	20	0	0	0	0	0	0	0	0	0	0	0	0	0	0	0	0	0	15	0	0	0
Exiguobacterium	Exiguobacterium antarcticum	0	0	14	0	0	17	0	0	0	28	0	0	0	0	0	0	0	0	0	0	0	0	15	0	0	10	10	0	0
Exiguobacterium	Exiguobacterium aurantiacum	0	0	19	0	54	41	0	0	0	0	0	0	0	0	0	0	0	0	0	0	0	0	0	0	0	38	0	23	174
Exiguobacterium	Exiguobacterium mexicanum	0	0	0	0	0	0	0	0	0	0	0	0	0	0	0	0	0	0	0	0	0	0	14	0	0	23	0	0	0
Exiguobacterium	Exiguobacterium sibiricum	0	0	0	0	0	0	0	0	38	0	0	0	0	0	0	0	0	0	0	0	0	0	0	0	0	0	10	0	0
Exiguobacterium	Exiguobacterium sp.	37	0	0	0	0	0	0	55	45	0	0	0	0	0	0	40	0	90	0	0	27	0	59	0	0	64	62	38	21
Ezakiella	Ezakiella coagulans	93122	3952	61054	1864	1521	506	157319	33555	65705	4255	786	717	536	138	793	134408	80	3566	885	545	108331	1577	14381	20296	1674	1377	57539	357424	446
Ezakiella	Ezakiella massiliensis	25770	1928	2405	697	1224	223	1682	15798	11671	3383	626	855	346	105	333	12917	72	1335	322	437	5785	1838	6078	2607	740	126	906	3079	608
Faecalibacillus	Faecalibacillus intestinalis	535	209	36	61	71	53	37	562	612	727	51	28	30	290	34	544	0	46	16	52	186	3074	661	75	18	73	804	136	141
Faecalibacter	Faecalibacter bovis	39	0	0	13	13	0	0	40	90	11	0	0	0	0	0	73	0	0	0	0	20	0	66	43	0	69	11	0	0
Faecalibacterium	Faecalibacterium duncaniae	0	323	0	394	0	222	0	0	0	1198	230	60	0	687	68	0	0	0	0	230	0	232	1716	87	0	288	398	79	0
Faecalibacterium	Faecalibacterium prausnitzii	0	2745	71	1548	240	788	160	565	215	2852	255	96	82	1662	163	772	164	207	0	427	700	319	449	118	0	707	973	281	374
Faecalibacterium	Faecalibacterium sp.	205	2133	57	1092	481	539	31	428	61	2139	363	18	0	1421	66	339	74	0	91	300	437	593	259	50	94	343	1297	419	170
Faecalibaculum	Faecalibaculum rodentium	0	0	0	0	29	79	0	62	25	45	0	0	0	84	0	23	0	0	0	0	22	119	0	0	0	20	50	47	70
Faecalicatena	Faecalicatena sp.	707	1399	158	631	319	489	133	1097	920	4160	247	282	256	5202	154	870	115	86	25	1302	357	1096	3444	171	97	303	11674	1256	1531
Faecalitalea	Faecalitalea cylindroides	293	62	16	64	20	1179	22	675	437	663	50	37	76	1136	475	270	0	87	0	72	120	1164	491	17	18	73	311	898	1257
Falsihalocynthiibacter	Falsihalocynthiibacter arcticus	0	0	0	0	0	0	0	0	0	0	0	0	0	0	0	0	0	0	0	0	0	0	0	0	0	29	0	0	0
Falsirhodobacter	Falsirhodobacter sp.	34	0	0	0	28	0	0	0	0	0	0	0	0	0	0	17	0	0	20	0	19	0	0	0	25	0	0	45	14
Fannyhessea	Fannyhessea vaginae	210	54	21	69	37	32	35	238	389	49	0	0	0	0	0	482	0	15	0	0	168	26	230	59	0	10	20	35	0
Fastidiosipila	Fastidiosipila sanguinis	3932	817	771	188	8192	217	567	4767	5572	818	361	194	81	25	102	10416	14	550	151	237	4685	826	4078	492	252	80	612	1254	466
Fenollaria	Fenollaria massiliensis	407891	472	442	664	1016	36	3009	2666	4370	432	86	138	148	16	80	3837	16	514	97	117	1386	259	4232	4436	299	126	548	1885	202
Fenollaria	Fenollaria sporofastidiosus	160848	988	706	344	736	175	1423	6070	4464	945	118	254	442	0	229	6294	75	732	159	150	2644	341	2811	989	313	240	624	2548	549
Ferribacterium	Ferribacterium limneticum	0	0	22	0	37	47	11	0	0	31	0	0	0	24	0	0	0	103	0	0	10	0	0	0	0	126	0	0	0
Ferrigenium	Ferrigenium kumadai	0	0	0	10	0	16	0	15	0	13	0	0	0	0	0	0	0	0	0	0	0	10	0	0	0	74	0	0	0
Ferrimonas	Ferrimonas balearica	46	0	25	0	0	38	10	0	0	0	0	0	0	0	0	29	0	0	57	0	24	0	0	0	44	0	0	66	0
Ferrimonas	Ferrimonas lipolytica	0	11	0	0	0	0	0	10	0	0	0	0	0	0	0	0	0	0	0	0	0	0	0	0	0	0	0	0	0
Ferrimonas	Ferrimonas sp.	0	0	0	0	0	0	0	0	0	0	0	0	0	0	0	18	0	0	0	0	23	12	0	0	0	11	0	0	0
Ferriphaselus	Ferriphaselus amnicola	0	0	0	0	0	0	0	0	13	0	0	0	0	0	0	0	0	0	0	0	0	0	0	0	0	48	0	0	0
Ferroglobus	Ferroglobus placidus	0	0	0	18	0	0	0	23	27	0	0	0	0	0	0	17	0	0	0	0	0	0	36	0	0	0	0	0	0
Ferroplasma	Ferroplasma acidarmanus	0	0	0	0	0	0	0	0	0	0	0	0	0	0	0	0	0	17	0	0	0	0	0	0	0	0	0	0	0
Ferrovibrio	Ferrovibrio terrae	0	0	0	0	11	31	0	32	0	0	0	0	0	0	0	30	18	16	0	0	39	0	0	0	0	18	0	0	34
Ferruginibacter	Ferruginibacter sp.	0	0	52	21	0	24	0	19	12	15	0	0	0	0	0	11	0	0	0	0	0	0	27	0	0	66	0	0	0
Fervidicoccus	Fervidicoccus fontis	26	0	0	0	0	0	0	41	0	0	0	0	0	0	0	0	0	0	0	0	0	0	0	0	0	17	0	0	0
Fervidobacterium	Fervidobacterium nodosum	17	20	0	25	24	0	12	107	155	23	0	0	0	0	0	86	0	13	0	0	15	24	116	0	0	23	16	13	0
Fervidobacterium	Fervidobacterium pennivorans	63	12	0	0	0	0	12	42	47	16	0	0	0	12	0	52	0	0	0	0	19	14	62	0	0	0	23	27	36
Fibrella	Fibrella aestuarina	0	0	65	12	0	105	37	0	0	0	0	0	0	0	0	0	0	24	0	0	0	0	0	0	0	45	0	0	17
Fibrella	Fibrella sp.	0	0	0	0	60	14	89	0	0	10	0	0	0	0	11	82	0	0	0	0	103	11	0	0	0	0	0	0	34
Fibrobacter	Fibrobacter succinogenes	0	14	0	0	0	19	10	39	0	0	0	0	0	0	0	10	0	0	0	0	0	0	11	0	0	67	0	0	0
Fictibacillus	Fictibacillus arsenicus	28	0	0	0	0	0	0	0	0	38	0	0	0	0	0	35	0	0	0	14	16	0	18	0	0	60	0	0	0
Fictibacillus	Fictibacillus phosphorivorans	0	0	0	0	0	0	15	0	0	15	0	0	0	0	11	16	0	33	11	0	0	17	0	0	0	60	12	0	0
Filifactor	Filifactor alocis	3368	643	676	351	169	415	629	17177	2239	448	280	126	302	15	391	1715	39	162	34	112	573	652	2587	177	211	10147	195	427	751
Filimonas	Filimonas lacunae	0	0	0	0	0	19	0	0	0	20	0	0	0	0	0	0	0	0	0	0	0	0	0	0	0	19	0	0	0
Filomicrobium	Filomicrobium marinum	14	0	0	0	0	0	0	0	0	0	0	0	0	0	0	0	0	0	0	0	0	0	0	0	16	0	0	13	0
Fimbriimonas	Fimbriimonas ginsengisoli	0	0	0	0	16	25	0	0	0	0	0	0	0	0	0	0	0	0	0	0	0	0	0	0	0	0	0	0	0
Finegoldia	Finegoldia magna	106892	24844	7871	25718	96341	1167	11841	141925	143156	30168	17203	22229	9555	564	7459	96391	1339	8975	29225	14485	32297	47365	139056	13753	6169	5688	9516	22580	19461
Fischerella	Fischerella sp.	72	0	30	0	19	0	0	53	105	17	0	0	0	16	18	92	0	0	0	0	0	0	89	33	0	0	0	31	0
Flagellatimonas	Flagellatimonas centrodinii	40	0	0	0	58	10	81	0	0	0	10	0	0	0	0	15	0	0	50	0	27	25	0	0	31	42	0	52	0
Flagellimonas	Flagellimonas sp.	32	0	0	0	0	13	0	0	14	30	0	0	0	0	0	15	0	0	0	0	11	0	0	0	0	47	0	0	11
Flammeovirga	Flammeovirga kamogawensis	0	12	0	16	36	41	0	22	41	16	0	0	0	0	0	27	0	0	0	0	10	0	47	0	0	35	0	0	0
Flammeovirga	Flammeovirga pectinis	101	21	0	0	20	0	26	97	80	38	0	0	0	0	19	85	0	36	13	0	32	22	112	0	17	27	26	51	32
Flammeovirga	Flammeovirga sp.	146	0	0	0	19	0	0	38	56	22	0	0	0	0	0	33	0	0	0	0	16	0	75	0	0	0	0	0	0
Flammeovirga	Flammeovirga yaeyamensis	0	0	0	0	0	0	0	0	0	27	0	0	0	0	0	0	0	0	0	0	0	0	21	0	0	232	41	50	0
Flaviflexus	Flaviflexus ciconiae	31	11	212	32	136	422	13	20	0	12	0	0	17	0	34	70	0	255	13	0	29	0	29	0	22	28	10	139	2077
Flaviflexus	Flaviflexus equikiangi	232	0	175	15	154	215	13	33	0	0	43	0	19	0	17	133	0	493	141	0	145	0	16	0	215	18	14	318	1791
Flaviflexus	Flaviflexus salsibiostraticola	169	0	398	21	356	484	18	25	0	15	57	25	32	0	74	161	0	574	111	22	107	0	32	0	206	51	33	403	5510
Flavihumibacter	Flavihumibacter fluminis	0	0	0	0	0	18	51	29	28	16	0	0	0	0	0	20	0	16	0	11	0	0	53	0	0	20	0	0	0
Flavihumibacter	Flavihumibacter rivuli	0	0	34	0	94	29	41	38	0	13	0	0	0	0	0	91	0	0	0	0	137	13	12	0	0	0	0	0	22
Flavisolibacter	Flavisolibacter ginsenosidimutans	0	0	0	0	0	24	44	0	0	0	0	0	0	0	0	0	0	0	0	0	0	12	0	0	0	81	0	0	0
Flavisolibacter	Flavisolibacter tropicus	0	18	0	19	0	0	0	82	122	32	0	0	0	16	0	76	0	0	0	0	18	13	85	0	0	35	0	16	21
Flavivirga	Flavivirga eckloniae	0	0	11	0	0	15	0	155	0	0	0	0	0	0	0	0	0	0	0	0	0	0	62	0	0	32	0	0	0
Flavobacterium	Flavobacterium album	0	0	10	0	0	13	0	0	0	0	0	0	0	0	0	10	0	0	0	0	0	0	0	0	0	37	0	0	0
Flavobacterium	Flavobacterium alkalisoli	36	0	0	0	0	0	0	49	50	18	0	0	0	0	0	32	0	0	0	0	13	0	45	0	0	0	0	0	0
Flavobacterium	Flavobacterium anhuiense	25	0	0	0	0	14	0	33	43	44	0	0	0	0	0	18	0	0	0	0	0	22	106	0	0	100	14	0	0
Flavobacterium	Flavobacterium arcticum	27	17	0	23	0	0	0	89	151	30	0	0	0	0	0	92	0	0	0	0	16	0	151	0	0	33	0	12	0
Flavobacterium	Flavobacterium branchiophilum	0	17	0	0	0	0	0	57	75	12	0	0	0	0	0	39	0	0	0	0	10	13	72	0	0	21	0	0	0
Flavobacterium	Flavobacterium cerinum	0	0	0	0	0	0	0	0	0	0	0	0	0	0	0	0	0	0	0	0	0	0	0	0	0	23	0	0	18
Flavobacterium	Flavobacterium columnare	0	17	0	0	0	0	0	0	0	0	0	0	0	0	0	0	0	0	0	0	0	0	0	0	0	0	25	0	0
Flavobacterium	Flavobacterium commune	31	0	0	0	12	0	10	18	26	17	0	0	0	0	0	29	0	0	0	0	11	0	33	0	10	10	0	32	0
Flavobacterium	Flavobacterium covae	94	28	0	44	22	0	0	258	543	72	0	0	45	0	0	192	0	0	0	0	61	44	299	19	0	67	22	24	0
Flavobacterium	Flavobacterium crassostreae	53	16	0	0	20	14	11	60	42	11	0	0	0	0	0	33	0	0	0	0	26	15	90	36	17	0	13	39	11
Flavobacterium	Flavobacterium crocinum	0	11	0	0	25	0	0	32	30	50	0	0	0	0	0	43	0	0	0	0	12	21	44	0	0	34	0	0	0
Flavobacterium	Flavobacterium davisii	28	0	12	13	0	0	0	74	84	22	0	0	0	0	0	48	0	27	0	0	23	0	116	16	13	16	18	28	11
Flavobacterium	Flavobacterium endoglycinae	0	0	16	0	67	0	47	0	0	0	0	0	0	0	0	110	0	0	0	0	112	22	21	0	0	90	0	0	0
Flavobacterium	Flavobacterium enshiense	15	0	0	10	0	13	0	12	22	17	0	0	0	0	0	13	0	0	0	0	0	0	32	0	0	13	0	0	0
Flavobacterium	Flavobacterium faecale	28	10	0	0	0	0	0	20	42	11	0	0	0	0	0	27	0	0	0	0	0	0	33	0	0	0	10	0	0
Flavobacterium	Flavobacterium fluviale	65	22	0	16	0	0	0	69	79	30	0	14	14	0	0	89	0	0	0	0	18	0	99	0	0	42	14	17	0
Flavobacterium	Flavobacterium gilvum	0	0	10	0	0	11	0	0	0	32	0	0	0	0	0	0	0	0	0	0	0	0	0	0	0	43	0	0	0
Flavobacterium	Flavobacterium haoranii	0	0	0	0	0	0	0	0	0	0	0	0	0	0	0	31	0	0	0	0	0	0	0	0	0	29	0	0	0
Flavobacterium	Flavobacterium indicum	0	0	0	0	0	0	0	34	25	16	0	0	0	0	0	13	0	0	0	0	0	12	48	0	0	45	11	0	19
Flavobacterium	Flavobacterium inviolabile	27	0	0	0	0	19	0	0	0	23	0	0	0	0	0	14	0	0	0	0	0	0	12	0	0	45	10	0	0
Flavobacterium	Flavobacterium johnsoniae	151	0	0	0	21	16	63	21	0	28	0	0	0	0	0	25	0	0	0	0	13	0	20	0	0	34	30	16	25
Flavobacterium	Flavobacterium jumunjinense	257	52	18	61	0	0	14	346	370	90	0	14	20	0	0	237	0	0	0	13	93	26	377	56	0	19	40	88	0
Flavobacterium	Flavobacterium kingsejongi	17	0	0	0	0	0	0	0	0	0	0	0	0	0	0	0	0	0	19	0	0	0	0	0	15	0	0	20	0
Flavobacterium	Flavobacterium magnum	73	0	0	0	0	40	0	0	0	0	0	0	0	0	0	45	0	0	80	0	37	0	0	0	60	10	11	87	0
Flavobacterium	Flavobacterium nackdongense	0	0	0	0	31	34	0	0	0	13	0	0	0	0	0	0	0	14	0	0	0	0	0	0	0	55	0	0	0
Flavobacterium	Flavobacterium nitrogenifigens	0	0	0	0	0	0	0	0	0	15	0	0	0	0	0	0	0	0	0	0	0	0	0	0	0	0	0	0	0
Flavobacterium	Flavobacterium oreochromis	59	0	0	0	0	0	0	0	10	24	0	0	0	0	0	0	0	0	0	0	0	0	21	0	0	21	0	0	0
Flavobacterium	Flavobacterium pallidum	25	0	0	0	55	33	0	29	27	0	0	0	0	0	0	28	0	0	0	0	20	0	30	0	0	13	0	0	0
Flavobacterium	Flavobacterium panici	61	18	0	0	0	0	13	95	53	34	0	0	0	0	37	57	0	10	0	16	17	0	54	0	11	0	19	12	0
Flavobacterium	Flavobacterium plurextorum	203	43	25	27	31	0	41	239	280	66	0	17	15	0	0	182	0	19	0	20	66	29	281	15	14	0	41	56	22
Flavobacterium	Flavobacterium psychrophilum	26	12	0	14	77	0	0	65	45	22	0	0	0	0	0	133	0	0	0	0	126	13	91	12	0	0	10	0	15
Flavobacterium	Flavobacterium sangjuense	0	15	0	0	0	0	0	26	21	17	0	0	0	0	0	10	0	23	0	0	0	0	23	0	0	0	0	0	0
Flavobacterium	Flavobacterium sediminilitoris	69	12	0	10	18	0	12	76	57	24	0	0	0	0	0	65	0	15	0	11	30	11	164	69	0	29	25	21	24
Flavobacterium	Flavobacterium sediminis	0	0	0	0	0	33	0	0	0	0	0	0	0	0	0	0	0	0	0	0	0	0	0	0	0	282	0	0	0
Flavobacterium	Flavobacterium sp.	591	242	174	159	162	201	278	1884	3337	464	0	24	39	0	12	1472	194	149	0	17	920	221	1694	197	44	694	214	322	315
Flavonifractor	Flavonifractor plautii	32	531	52	935	1242	3894	25	713	152	6802	3617	921	447	4388	891	196	111	210	0	6648	172	2555	1117	5982	69	9007	2307	21286	1378
Flexistipes	Flexistipes sinusarabici	249	44	10	27	0	0	16	201	274	46	0	0	14	0	0	175	0	0	0	0	37	14	213	0	0	30	42	47	0
Flintibacter	Flintibacter sp.	0	92	0	1580	48	5801	36	375	39	4181	0	429	440	1484	124	238	112	25	0	2436	268	45	184	257	13	1052	445	159	1414
Floricoccus	Floricoccus penangensis	69	0	0	0	22	0	0	50	84	31	0	0	0	0	0	46	0	0	0	0	20	17	58	44	0	0	21	0	0
Fluoribacter	Fluoribacter dumoffii	0	0	0	0	13	0	0	0	0	0	0	0	0	0	0	0	0	0	0	0	0	0	26	0	0	111	0	0	0
Fluviicola	Fluviicola taffensis	25	0	0	0	10	0	0	38	40	11	0	0	0	0	0	11	0	0	0	0	0	0	50	0	0	28	0	0	0
Fluviispira	Fluviispira sanaruensis	280	0	0	0	0	0	0	279	60	32	0	0	0	0	0	59	0	0	12	0	33	16	40	16	0	12	13	0	0
Fokinia	Fokinia solitaria	0	0	10	0	0	0	0	167	0	0	0	0	0	0	0	0	0	0	0	0	0	0	0	0	0	0	14	19	0
Fonsibacter	Fonsibacter ubiquis	271	14	0	0	0	0	0	65	99	40	0	0	0	0	0	51	0	0	0	0	16	0	105	12	0	39	24	0	0
Formimonas	Formimonas warabiya	209	49	12	12	0	10	18	262	284	99	0	17	0	0	0	235	0	12	0	16	63	20	352	41	0	258	68	51	13
Formosa	Formosa agariphila	0	0	0	0	0	0	0	17	27	0	0	0	0	0	0	12	0	0	0	0	0	0	63	0	0	53	17	0	0
Formosa	Formosa sediminum	23	0	0	0	0	0	0	24	44	10	0	0	0	0	0	0	0	0	0	0	0	11	49	0	0	0	0	0	0
Formosa	Formosa sp.	19	0	0	23	0	19	0	135	159	84	0	0	0	0	0	232	18	28	0	0	218	26	185	29	36	32	18	37	10
Francisella	Francisella adeliensis	0	33	0	18	0	0	0	158	650	32	0	0	11	0	0	133	0	0	0	0	44	17	152	0	0	0	15	38	0
Francisella	Francisella frigiditurris	82	52	12	0	10	0	12	157	24	43	0	0	0	0	0	125	0	0	0	0	47	16	284	0	13	82	25	39	0
Francisella	Francisella halioticida	0	0	0	0	11	0	0	12	0	0	0	0	0	0	0	15	0	20	0	0	0	0	14	0	0	0	15	10	0
Francisella	Francisella hispaniensis	0	0	0	0	0	0	0	0	0	0	0	0	0	0	0	0	0	0	0	0	0	0	23	0	0	19	0	0	0
Francisella	Francisella marina	402	78	23	77	0	0	27	423	539	93	0	28	28	0	0	366	0	0	0	23	116	0	429	25	0	0	68	65	0
Francisella	Francisella persica	0	0	0	0	12	0	10	0	0	0	0	0	0	0	0	0	0	0	0	0	0	0	0	0	0	0	0	0	0
Francisella	Francisella philomiragia	0	0	0	10	0	0	0	38	34	11	0	0	0	0	0	26	0	0	0	0	0	22	76	0	0	14	0	0	0
Francisella	Francisella salimarina	0	0	0	0	0	0	0	0	0	0	0	0	0	0	0	0	0	0	0	0	0	0	0	0	0	41	0	0	0
Francisella	Francisella sp.	198	0	0	0	23	0	0	42	45	21	0	0	0	0	0	36	0	0	0	0	18	0	21	20	0	36	26	0	0
Francisella	Francisella tularensis	43	16	18	0	68	0	21	56	50	11	0	0	0	0	0	62	0	53	0	0	35	39	0	0	31	0	23	64	27
Francisella	Francisella uliginis	0	0	0	0	13	0	0	0	0	0	0	0	0	0	0	0	0	0	0	0	0	0	0	0	0	0	0	0	0
Frankia	Frankia alni	55	25	0	0	0	85	0	0	0	0	32	0	0	0	0	14	19	327	41	0	16	0	0	0	35	20	0	77	28
Frankia	Frankia casuarinae	0	22	0	0	89	425	27	74	0	0	49	0	0	0	0	92	11	278	0	0	118	33	0	0	20	17	0	0	86
Frankia	Frankia datiscae	30	0	36	0	0	49	10	11	0	0	22	0	0	0	0	26	0	253	28	0	27	0	0	54	63	33	0	63	90
Frankia	Frankia inefficax	55	14	0	0	0	18	54	21	21	15	166	0	0	18	0	44	20	690	89	0	33	12	0	0	82	26	12	185	34
Frankia	Frankia sp.	0	0	0	0	48	71	23	63	0	0	141	0	0	0	0	34	0	444	12	0	49	0	0	0	93	0	0	16	395
Frateuria	Frateuria aurantia	0	0	0	0	0	0	11	45	0	0	0	0	0	0	0	0	0	0	0	0	0	0	0	0	0	16	0	0	0
Frateuria	Frateuria sp.	17	27	0	0	0	121	0	0	0	0	17	0	0	0	0	127	0	157	29	0	150	0	0	0	40	36	0	29	24
Fretibacterium	Fretibacterium fastidiosum	0	0	0	0	0	16	0	24	23	11	0	0	0	17	0	0	0	30	0	0	0	14	0	0	21	8085	0	12	60
Friedmanniella	Friedmanniella luteola	0	28	14	0	16	132	109	16	22	0	153	0	0	12	0	0	0	2338	0	0	0	14	0	0	68	13	0	16	147
Frigidibacter	Frigidibacter mobilis	0	0	0	0	0	14	0	0	0	19	0	0	0	0	0	0	0	47	0	0	0	0	0	0	41	20	0	0	0
Frigoribacterium	Frigoribacterium sp.	0	0	15	0	24	34	25	0	0	22	37	0	0	0	0	13	17	499	0	0	0	0	0	0	48	0	0	15	242
Frigoriglobus	Frigoriglobus tundricola	0	0	0	0	0	0	55	0	0	0	121	0	0	0	0	0	14	83	0	0	0	0	0	0	22	12	0	17	0
Frischella	Frischella perrara	58	0	0	0	0	0	0	0	0	14	0	0	0	0	0	0	0	0	0	13	0	0	0	0	0	14	0	0	0
Frondihabitans	Frondihabitans sp.	21	0	25	0	52	174	66	0	0	17	147	0	0	0	0	22	0	830	20	0	16	0	0	0	163	29	0	59	351
Fructilactobacillus	Fructilactobacillus ixorae	0	0	0	0	0	0	0	0	261	0	0	0	0	0	0	0	0	0	0	0	0	0	0	0	0	0	0	0	0
Fructilactobacillus	Fructilactobacillus lindneri	73	0	0	0	0	0	0	135	48	44	0	0	0	0	0	80	0	13	0	0	33	0	128	0	0	0	19	37	0
Fructilactobacillus	Fructilactobacillus sanfranciscensis	236	0	0	0	0	0	0	282	185	63	0	0	0	0	0	205	0	0	0	0	40	0	197	0	0	69	22	31	0
Fructilactobacillus	Fructilactobacillus sp.	77	0	40	0	15	12	0	0	69	0	0	0	0	0	0	79	0	0	0	0	58	0	128	0	0	15	0	47	30
Fructobacillus	Fructobacillus sp.	0	0	0	0	15	0	0	0	0	0	0	0	0	0	0	0	0	11	0	0	0	0	0	0	0	14	0	0	0
Fukatsuia	Fukatsuia symbiotica	0	0	0	0	0	0	0	0	0	19	0	0	0	0	11	0	0	0	0	48	0	0	0	0	0	20	0	0	0
Fulvivirga	Fulvivirga lutea	0	0	0	0	25	30	0	0	0	20	0	0	0	0	0	0	0	0	0	0	0	0	20	0	0	54	0	0	0
Fulvivirga	Fulvivirga sp.	30	0	19	0	36	0	36	334	23	24	0	15	0	0	12	245	0	0	25	0	76	0	93	0	19	109	19	21	16
Furfurilactobacillus	Furfurilactobacillus rossiae	58	17	12	0	30	13	15	85	0	11	0	0	0	0	0	58	0	16	0	0	30	0	78	0	14	35	27	38	43
Fuscovulum	Fuscovulum blasticum	0	10	30	0	18	122	37	11	0	0	138	0	0	0	0	0	0	0	0	0	0	0	0	0	105	20	0	0	0
Fusobacterium	Fusobacterium canifelinum	1067	149	34	137	66	166	65	537	789	233	0	50	675	0	3413	464	116	171	19	77	130	219	686	47	43	8263	323	175	35
Fusobacterium	Fusobacterium gastrosuis	1025	365	143	241	110	738	155	1980	2294	504	44	167	134	22	46	1698	21	88	14	310	558	290	2026	101	105	485	837	517	119
Fusobacterium	Fusobacterium gonidiaformans	327	88	15	75	87	98	19	436	417	161	0	56	20	13	46	327	0	22	11	126	102	157	421	86	23	81	507	98	12
Fusobacterium	Fusobacterium hwasookii	1282	177	21	102	15	228	40	434	689	228	0	59	80	0	253	492	0	40	32	172	126	176	672	35	0	2149	846	127	30
Fusobacterium	Fusobacterium mortiferum	1324	284	49	196	176	114	92	910	800	542	17	110	60	181	101	564	16	58	27	304	214	674	1310	191	28	131	7404	253	37
Fusobacterium	Fusobacterium necrophorum	6264	1449	644	858	216	372	1227	16539	4222	468	309	183	1657	35	602	2156	309	106	46	288	593	849	3980	169	161	1729	661	1053	1327
Fusobacterium	Fusobacterium nucleatum	1439	660	235	560	327	966	291	3041	3194	935	72	297	180	99	1755	2233	59	352	63	674	897	869	3706	356	184	22763	2424	803	363
Fusobacterium	Fusobacterium periodonticum	0	0	0	0	116	57	0	0	192	0	0	0	0	0	49	886	0	0	0	0	264	0	68	587	0	159	324	0	0
Fusobacterium	Fusobacterium pseudoperiodonticum	820	198	63	115	250	406	134	588	563	310	46	100	24	66	164	480	0	136	20	312	262	409	928	123	85	1514	1200	316	120
Fusobacterium	Fusobacterium sp.	1559	349	71	228	162	179	94	867	1059	680	38	132	35	108	206	771	10	114	11	384	365	687	1511	193	42	1421	4968	420	135
Fusobacterium	Fusobacterium ulcerans	1578	651	128	510	145	129	142	1752	2821	1015	33	184	140	230	173	1512	29	120	37	396	532	1024	2616	340	85	311	10706	552	92
Fusobacterium	Fusobacterium varium	362	216	38	127	86	90	52	342	343	273	18	45	23	89	59	311	0	58	11	167	177	456	650	81	24	133	4310	191	63
Galbibacter	Galbibacter sp.	33	0	0	0	13	0	0	18	0	12	0	0	0	0	0	0	0	0	0	0	0	0	26	0	0	36	0	0	0
Gallaecimonas	Gallaecimonas mangrovi	71	0	0	0	0	0	0	0	0	11	0	0	0	0	0	51	0	0	64	0	49	0	0	0	50	0	0	131	0
Gallibacterium	Gallibacterium anatis	149	0	0	0	0	44	0	401	0	1287	0	713	0	0	572	0	0	17	0	3294	0	0	71	44	0	1794	21	0	0
Gallionella	Gallionella capsiferriformans	0	0	0	0	0	39	0	0	0	0	0	0	0	0	0	0	0	0	0	0	0	0	0	0	0	84	0	0	0
Gardnerella	Gardnerella leopoldii	0	0	0	0	0	0	0	0	111	0	0	0	0	0	0	239	0	0	0	0	57	0	70	0	0	0	0	0	0
Gardnerella	Gardnerella piotii	0	0	0	0	18	0	0	79	155	0	0	0	0	0	0	156	0	0	0	0	25	0	29	45	0	0	0	0	0
Gardnerella	Gardnerella vaginalis	6137	274	218	76	243	114	497	1581	2016	133	1313	104	128	16	96	5165	0	125	5427	59	4887	65	98	168	3474	30	466	10519	163
Geitlerinema	Geitlerinema sp.	36	0	23	0	0	24	0	0	0	0	0	0	0	0	0	0	0	0	36	0	0	0	0	0	33	16	0	47	0
Gelria	Gelria sp.	38	27	0	0	20	16	0	59	61	29	0	0	0	0	0	53	0	0	0	0	33	21	52	0	16	41	14	28	16
Gemella	Gemella haemolysans	549	128	60	65	100	42	68	478	532	173	41	45	24	18	27	447	0	118	0	42	154	90	500	67	77	72	96	175	97
Gemella	Gemella morbillorum	372	13	0	0	45	43	33	464	77	76	0	0	0	0	26	94	0	56	0	12	35	39	231	108	0	299	22	23	28
Gemella	Gemella sanguinis	181	122	31	109	22	11	62	704	955	130	0	39	52	0	0	615	0	66	0	30	157	55	777	71	20	150	76	137	10
Gemella	Gemella sp.	2544	464	184	169	787	270	894	2038	1704	286	89	225	50	0	119	1681	0	240	147	160	774	236	4322	223	178	1021	297	861	258
Geminocystis	Geminocystis herdmanii	27	0	0	0	0	0	0	31	19	15	0	0	0	0	0	21	0	0	0	0	16	16	28	0	16	27	14	30	0
Geminocystis	Geminocystis sp.	12	0	0	0	0	17	0	30	0	0	0	0	0	0	0	0	0	0	0	0	0	0	0	33	0	54	0	0	0
Gemmata	Gemmata massiliana	0	0	0	0	0	0	0	0	0	0	0	0	0	0	0	0	0	18	10	0	19	0	0	0	12	18	0	13	34
Gemmata	Gemmata obscuriglobus	0	0	0	0	45	15	0	0	0	0	0	0	0	0	0	10	16	55	0	0	16	0	0	0	0	11	0	0	0
Gemmata	Gemmata sp.	14	0	23	0	0	16	0	0	0	0	100	0	0	0	0	14	0	67	11	0	0	0	0	0	22	17	0	0	0
Gemmatimonas	Gemmatimonas aurantiaca	13	0	0	0	0	13	0	0	0	0	0	0	0	0	0	0	0	0	0	0	17	0	0	0	11	16	0	20	0
Gemmatimonas	Gemmatimonas groenlandica	0	0	50	0	0	31	0	20	0	0	0	0	0	0	0	0	0	41	0	0	0	0	0	0	0	0	0	0	47
Gemmatimonas	Gemmatimonas phototrophica	0	0	0	0	0	0	0	0	22	0	0	0	0	0	0	0	0	146	0	0	10	0	0	11	0	0	0	0	0
Gemmatirosa	Gemmatirosa kalamazoonesis	0	16	75	11	32	139	15	54	0	10	46	0	0	0	11	49	12	83	0	0	73	0	0	0	39	22	0	0	113
Gemmobacter	Gemmobacter aquarius	41	0	0	0	0	0	0	0	0	0	13	0	0	0	0	0	0	23	30	0	12	0	0	0	36	19	0	41	70
Geoalkalibacter	Geoalkalibacter subterraneus	39	0	0	0	32	25	23	0	0	0	0	0	0	0	0	131	0	0	19	0	168	0	0	0	15	53	0	36	106
Geobacillus	Geobacillus genomosp.	0	0	0	0	0	0	0	0	66	47	0	0	0	0	0	0	0	0	0	0	0	0	0	0	0	0	0	0	0
Geobacillus	Geobacillus sp.	55	0	0	0	0	0	0	0	0	0	0	0	0	0	0	33	0	0	51	0	44	0	0	0	251	24	0	63	0
Geobacillus	Geobacillus stearothermophilus	0	0	0	0	0	0	0	0	0	0	0	0	0	0	0	0	0	0	0	0	0	0	65	0	0	44	0	0	0
Geobacillus	Geobacillus subterraneus	0	0	0	0	67	0	0	0	0	0	0	0	0	0	0	71	0	0	0	0	47	0	58	0	0	80	28	0	124
Geobacillus	Geobacillus thermocatenulatus	0	0	0	0	0	0	0	0	0	0	0	0	0	0	0	0	0	0	19	0	0	0	0	0	0	0	0	37	0
Geobacillus	Geobacillus thermodenitrificans	79	0	0	0	0	0	0	0	0	0	0	0	0	0	0	0	0	0	0	0	0	0	0	0	0	0	0	0	0
Geobacter	Geobacter benzoatilyticus	0	0	72	0	0	60	0	0	57	0	0	0	0	0	0	184	0	44	0	0	150	19	0	0	25	11	0	0	0
Geobacter	Geobacter metallireducens	17	0	0	0	0	12	0	17	0	0	0	0	0	0	0	34	0	0	15	0	23	0	0	0	0	129	0	33	0
Geobacter	Geobacter pickeringii	0	23	49	0	0	44	0	35	0	0	0	0	0	0	0	0	0	22	0	0	0	0	0	0	23	43	0	0	24
Geobacter	Geobacter sp.	89	0	0	0	96	13	71	19	27	14	0	0	0	21	0	71	0	0	74	0	65	0	0	10	39	72	0	124	28
Geobacter	Geobacter sulfurreducens	63	0	0	0	38	14	0	16	0	20	19	0	0	0	0	83	0	42	88	0	47	14	0	0	57	37	0	99	12
Geodermatophilus	Geodermatophilus obscurus	47	0	0	0	0	47	31	0	0	15	134	0	0	0	0	33	14	303	32	0	27	12	0	0	56	21	0	86	44
Geoglobus	Geoglobus ahangari	0	0	0	0	81	0	48	0	0	0	0	0	0	0	0	92	0	0	0	0	123	13	0	0	0	0	0	0	22
Geomonas	Geomonas nitrogeniifigens	0	0	0	0	173	23	26	0	0	0	0	0	0	0	0	84	0	29	0	0	114	13	0	0	0	13	0	0	0
Geomonas	Geomonas oryzisoli	0	0	19	0	84	132	58	0	0	0	0	0	0	0	0	165	0	44	0	0	170	11	0	0	0	0	0	0	53
Geomonas	Geomonas paludis	0	0	91	23	19	72	0	15	0	0	0	0	0	0	0	0	0	80	0	0	0	12	0	0	0	30	0	0	16
Geomonas	Geomonas sp.	0	12	0	0	89	20	22	21	0	22	17	0	0	0	0	59	0	0	0	0	66	11	0	0	22	17	0	13	57
Geomonas	Geomonas subterranea	0	0	0	0	13	11	59	0	35	0	0	0	0	0	0	179	0	17	0	0	280	16	0	0	0	70	0	0	42
Georgenia	Georgenia faecalis	176	0	77	0	84	209	54	0	20	15	161	0	21	0	15	110	12	1201	150	0	115	13	0	0	264	29	22	313	1253
Georgenia	Georgenia sp.	0	18	244	0	325	369	41	31	0	0	68	64	61	0	73	98	0	1446	14	53	40	0	21	45	143	66	44	204	3079
Georgenia	Georgenia wutianyii	0	0	200	0	250	364	32	44	15	0	141	28	42	0	36	42	21	1566	0	0	14	17	0	0	71	13	0	158	2696
Georgenia	Georgenia yuyongxinii	164	0	174	0	164	405	34	11	15	0	154	16	17	0	21	82	16	1263	106	14	77	0	17	66	230	19	36	427	1951
Georhizobium	Georhizobium profundi	83	0	0	0	21	0	20	0	0	0	0	0	0	0	0	38	0	0	91	0	40	0	0	0	61	91	0	118	0
Geosporobacter	Geosporobacter ferrireducens	310	60	17	30	125	39	36	242	341	87	15	15	0	10	17	271	0	50	0	15	88	58	225	56	19	341	88	133	56
Geotalea	Geotalea daltonii	0	0	10	0	105	0	52	0	0	0	0	0	0	0	0	110	0	0	0	0	115	16	0	0	0	16	0	0	19
Geotalea	Geotalea uraniireducens	0	0	0	0	0	0	11	0	0	12	0	0	0	29	0	19	0	0	0	0	10	0	0	0	0	29	0	0	0
Geovibrio	Geovibrio thiophilus	0	0	0	0	28	0	49	0	0	10	0	0	0	0	0	74	0	0	0	0	94	0	0	0	0	31	0	0	15
Gephyromycinifex	Gephyromycinifex aptenodytis	68	0	58	13	59	90	12	0	0	12	37	0	0	0	10	49	71	277	97	0	56	0	0	0	92	23	0	117	430
Gibbsiella	Gibbsiella quercinecans	60	0	21	0	0	41	11	0	0	0	11	0	0	0	0	38	0	0	67	0	60	0	0	0	45	145	0	82	13
Gilliamella	Gilliamella apicola	194	13	10	0	19	10	15	54	30	54	0	12	0	0	12	39	0	20	52	47	21	16	90	0	12	70	12	25	28
Gilliamella	Gilliamella sp.	47	31	0	16	11	12	0	138	140	42	0	0	0	0	0	62	0	16	0	46	23	0	92	0	20	70	12	11	21
Gillisia	Gillisia sp.	13	0	0	0	14	0	0	53	81	0	0	0	0	0	0	57	0	30	0	0	22	0	79	0	0	25	14	30	18
Gilvibacter	Gilvibacter sp.	17	0	0	0	10	11	0	0	0	0	0	0	0	0	0	0	0	0	0	0	0	0	0	0	0	52	0	0	0
Gimesia	Gimesia alba	0	0	0	0	55	0	53	0	0	0	0	0	0	0	0	16	0	0	0	0	24	0	0	0	0	0	0	0	16
Gimesia	Gimesia aquarii	19	0	115	0	10	39	0	0	0	22	0	0	0	0	0	10	0	0	0	0	0	0	0	0	0	17	0	0	0
Gimesia	Gimesia chilikensis	0	0	0	0	0	83	0	0	0	0	0	0	0	0	0	66	0	0	0	0	100	0	0	0	0	12	0	0	0
Gimesia	Gimesia fumaroli	0	0	0	0	0	0	0	0	0	0	0	0	0	0	0	16	0	0	0	0	0	0	0	0	0	35	0	0	0
Gimesia	Gimesia maris	0	0	0	0	0	0	0	0	14	0	0	0	0	0	0	37	0	0	0	0	14	0	0	0	0	0	0	0	0
Gimesia	Gimesia panareensis	0	0	0	0	0	26	0	0	0	0	0	0	0	0	0	0	0	0	0	0	0	0	0	0	0	0	0	76	0
Glaciecola	Glaciecola nitratireducens	49	17	30	0	17	20	12	66	48	0	10	0	0	0	0	53	0	14	0	0	31	14	21	0	15	17	14	64	19
Glaciihabitans	Glaciihabitans sp.	0	0	42	0	133	81	0	11	0	0	51	0	0	0	0	21	0	96	0	0	22	20	0	0	56	0	0	37	473
Glaciimonas	Glaciimonas sp.	0	0	0	0	0	0	0	0	0	0	0	0	0	0	0	0	0	0	0	0	0	0	0	0	0	21	0	0	0
Glaesserella	Glaesserella parasuis	67	56	25	50	0	55	24	399	822	284	0	159	24	0	100	288	0	0	0	643	77	15	528	52	13	199	22	55	0
Glaesserella	Glaesserella sp.	197	0	10	0	0	34	0	47	0	121	0	55	0	0	33	0	0	0	0	323	0	0	63	30	0	88	0	0	0
Gloeobacter	Gloeobacter kilaueensis	0	0	0	0	0	0	0	22	0	0	0	0	0	0	0	0	0	0	0	0	0	0	0	0	0	0	0	0	0
Gloeobacter	Gloeobacter morelensis	0	0	0	0	0	0	0	0	0	0	0	0	0	0	0	0	0	0	0	0	0	0	0	0	0	0	0	0	43
Gloeobacter	Gloeobacter violaceus	0	0	0	0	0	0	0	0	0	0	44	0	0	0	0	24	0	0	0	0	12	0	0	0	0	13	0	0	0
Gloeocapsa	Gloeocapsa sp.	0	0	0	0	0	0	16	0	0	0	0	0	0	0	0	0	0	0	0	0	0	0	0	0	0	0	0	0	0
Gloeothece	Gloeothece citriformis	0	21	0	28	0	0	0	123	152	22	0	10	0	0	0	97	0	0	0	0	27	19	108	0	0	0	20	17	0
Gloeothece	Gloeothece verrucosa	88	20	0	24	0	0	0	126	137	24	0	12	15	0	0	93	0	0	0	0	31	11	105	13	0	16	16	24	0
Gluconacetobacter	Gluconacetobacter diazotrophicus	0	0	10	0	0	32	0	17	0	10	0	0	0	0	0	0	0	13	0	0	0	0	14	0	0	20	0	0	114
Gluconobacter	Gluconobacter albidus	0	0	0	0	0	0	0	0	0	0	0	0	0	0	0	0	0	0	0	0	0	0	0	0	0	12	0	0	0
Gluconobacter	Gluconobacter frateurii	0	0	0	0	0	0	17	0	0	0	0	0	0	0	0	0	0	0	0	0	0	0	0	0	51	0	0	0	0
Gluconobacter	Gluconobacter oxydans	0	0	0	0	0	0	0	0	0	0	0	0	0	0	0	0	17	0	0	0	0	0	0	0	0	19	0	0	106
Gluconobacter	Gluconobacter sphaericus	0	0	0	0	0	0	0	0	0	0	0	0	0	0	0	16	0	0	0	0	20	0	0	0	0	0	0	0	0
Glutamicibacter	Glutamicibacter arilaitensis	158	0	0	0	0	177	0	0	80	40	27	0	0	0	0	97	0	209	99	0	58	0	33	0	125	40	0	230	264
Glutamicibacter	Glutamicibacter creatinolyticus	94	0	27	0	38	712	0	18	0	10	18	0	0	0	0	60	0	310	71	0	50	0	22	0	67	22	0	150	388
Glutamicibacter	Glutamicibacter halophytocola	18	0	0	0	0	46	0	0	0	0	11	0	0	15	0	0	0	34	13	0	0	0	0	46	51	70	0	39	67
Glutamicibacter	Glutamicibacter mishrai	0	0	0	0	10	392	18	22	14	18	53	0	0	0	0	0	0	0	0	0	0	0	0	14	65	33	0	0	86
Glutamicibacter	Glutamicibacter mysorens	0	0	0	0	0	0	0	0	0	0	0	0	0	0	0	0	0	0	0	0	0	0	0	0	0	0	0	0	32
Glutamicibacter	Glutamicibacter nicotianae	0	0	55	0	71	139	0	0	0	0	0	0	0	0	0	0	0	395	81	0	57	0	0	0	0	0	0	115	665
Glutamicibacter	Glutamicibacter protophormiae	0	0	56	0	152	123	28	0	0	0	41	0	0	0	0	44	0	590	20	0	0	0	63	0	107	0	0	92	943
Glutamicibacter	Glutamicibacter sp.	0	0	0	0	0	0	0	0	47	0	0	0	0	0	0	0	0	0	0	0	0	0	0	0	0	0	0	0	0
Glycocaulis	Glycocaulis alkaliphilus	0	0	0	0	0	0	0	0	0	0	0	0	0	0	0	0	0	0	0	0	0	0	0	0	0	19	0	0	12
Gordonia	Gordonia alkanivorans	0	0	0	0	0	0	53	0	0	0	155	0	0	0	0	0	0	0	0	0	0	0	0	0	133	0	0	0	0
Gordonia	Gordonia amarae	291	0	0	0	19	414	11	0	35	29	61	0	0	0	0	162	0	266	100	0	147	0	0	0	149	12	13	251	158
Gordonia	Gordonia amicalis	0	0	50	0	0	521	0	0	63	0	0	0	0	0	0	0	0	0	0	0	0	0	0	0	0	0	0	636	386
Gordonia	Gordonia bronchialis	195	0	11	0	22	133	27	86	16	0	88	0	0	0	0	179	0	155	211	0	204	0	0	31	201	11	35	371	154
Gordonia	Gordonia hongkongensis	0	0	0	0	0	68	0	0	0	0	0	0	0	0	0	0	0	562	0	0	0	0	0	0	0	0	0	0	0
Gordonia	Gordonia insulae	145	0	48	18	0	134	0	0	0	0	98	0	0	0	0	80	30	139	122	0	81	17	0	19	305	32	0	158	50
Gordonia	Gordonia iterans	236	0	0	0	12	94	18	0	31	0	71	0	0	0	0	70	0	575	82	0	53	0	0	23	184	38	0	117	67
Gordonia	Gordonia jinghuaiqii	188	0	0	0	37	305	12	0	21	0	66	0	0	0	0	86	0	46	160	0	118	13	0	0	165	16	0	188	64
Gordonia	Gordonia otitidis	143	0	15	0	18	208	0	0	0	0	43	0	0	0	0	35	0	58	103	0	31	0	0	14	48	15	0	143	199
Gordonia	Gordonia phthalatica	81	0	0	0	0	330	0	35	36	0	60	0	0	0	0	0	0	372	96	0	0	29	0	12	107	44	0	134	49
Gordonia	Gordonia polyisoprenivorans	102	0	25	0	42	458	15	16	0	0	68	0	0	0	0	84	0	462	107	0	84	20	0	22	118	41	0	146	251
Gordonia	Gordonia pseudoamarae	235	0	0	0	0	461	18	27	0	0	49	0	0	0	0	112	0	74	212	0	110	0	0	0	140	24	0	246	50
Gordonia	Gordonia rubripertincta	312	0	0	0	0	42	25	0	26	0	137	0	0	0	0	236	0	228	264	0	202	0	0	43	266	55	0	313	107
Gordonia	Gordonia sp.	877	27	30	0	19	1196	95	46	105	0	280	0	0	0	0	517	0	1696	681	0	554	0	0	58	768	50	0	756	581
Gordonia	Gordonia terrae	194	0	0	0	46	323	24	0	200	0	81	0	0	0	0	86	0	239	153	0	86	0	0	34	219	80	0	131	73
Gordonia	Gordonia zhaorongruii	18	0	15	0	20	114	14	0	29	0	47	0	0	0	0	0	0	47	10	0	0	0	0	0	49	0	0	38	185
Gordonibacter	Gordonibacter pamelaeae	68	199	52	225	68	119	319	1076	0	197	251	0	66	265	31	128	24	0	62	36	127	1250	0	112	60	164	104	121	52
Gordonibacter	Gordonibacter urolithinfaciens	46	108	10	1414	12	94	217	548	0	130	54	0	46	246	0	44	0	186	24	38	32	3086	0	86	67	241	49	57	263
Gottfriedia	Gottfriedia acidiceleris	460	127	26	84	26	0	38	671	733	153	0	32	34	0	0	577	0	23	12	38	181	48	601	60	25	168	89	117	0
Gottschalkia	Gottschalkia acidurici	1039	252	83	228	104	15	96	1523	1837	300	16	83	80	13	21	1337	15	92	23	57	422	111	1553	148	64	300	201	252	50
Gracilibacillus	Gracilibacillus salitolerans	51	18	13	0	31	10	13	48	50	18	10	0	0	0	0	66	0	20	0	12	34	22	164	12	10	17	39	55	23
Gracilibacillus	Gracilibacillus sp.	458	40	12	22	34	0	31	174	152	79	0	12	0	0	0	171	0	11	14	0	76	28	152	0	17	48	43	55	0
Gracilinema	Gracilinema caldarium	0	0	0	0	0	0	0	0	16	0	0	0	0	0	0	0	0	11	0	0	0	0	0	0	0	0	14	0	0
Gramella	Gramella echinicola	0	0	0	0	0	17	0	0	0	0	0	0	0	0	0	0	0	0	0	0	0	0	0	0	0	0	13	0	0
Gramella	Gramella flava	27	0	0	0	0	0	0	0	0	16	0	0	0	0	0	181	0	0	0	0	257	0	20	0	0	104	0	0	0
Gramella	Gramella forsetii	0	0	15	12	75	0	18	0	0	14	0	0	0	0	20	77	0	0	0	0	120	14	0	0	0	53	0	0	14
Gramella	Gramella fulva	0	0	0	0	86	15	44	0	0	0	0	0	0	0	10	69	0	0	0	0	100	0	0	0	0	73	0	0	26
Gramella	Gramella salexigens	0	0	0	11	12	0	0	0	0	0	0	0	0	0	0	0	0	0	0	0	0	0	19	0	0	0	11	0	0
Gramella	Gramella sp.	97	19	10	0	12	30	0	79	77	15	0	0	0	0	0	89	0	20	0	12	35	12	58	22	13	71	15	39	34
Granulibacter	Granulibacter bethesdensis	0	0	16	0	0	14	12	0	0	10	0	0	0	0	0	0	12	25	0	0	0	0	0	64	48	113	0	14	0
Granulicatella	Granulicatella adiacens	59	38	11	45	10	13	24	216	314	70	0	15	13	16	0	213	0	20	0	21	60	35	248	28	0	82	25	44	0
Granulicatella	Granulicatella elegans	9401	212	1027	686	666	82	1294	4260	5629	648	432	452	189	18	168	5599	26	540	534	249	1728	544	6243	2490	342	539	389	1002	222
Granulicella	Granulicella mallensis	0	0	0	0	0	0	0	0	0	0	0	0	0	0	0	47	0	0	0	0	47	0	0	0	0	0	0	0	0
Granulosicoccus	Granulosicoccus antarcticus	0	0	17	0	0	18	0	0	0	0	0	0	0	0	0	0	0	0	0	0	0	0	0	0	0	35	0	0	0
Grimontia	Grimontia hollisae	0	0	0	0	0	0	0	0	0	0	0	0	0	0	0	0	0	0	0	0	0	0	0	0	0	73	0	0	0
Grimontia	Grimontia sp.	53	10	38	10	18	27	10	61	37	17	0	0	0	0	0	53	0	10	22	0	40	0	12	0	30	0	13	42	12
Gromoviella	Gromoviella agglomerans	0	0	0	0	0	0	0	0	0	0	0	0	0	0	0	0	0	0	0	0	0	0	0	0	0	11	0	0	0
Gryllotalpicola	Gryllotalpicola protaetiae	36	0	0	0	0	20	27	0	0	0	33	0	0	0	0	33	0	424	31	0	22	0	0	20	59	34	0	60	88
Gudongella	Gudongella oleilytica	3426	803	194	653	116	33	236	4562	7864	702	37	201	249	30	38	4050	51	201	81	147	1140	218	4109	284	149	193	393	768	65
Gullanella	Gullanella endobia	0	0	0	0	0	0	0	0	0	0	0	0	0	0	0	0	0	0	0	0	0	0	0	0	0	24	0	0	0
Gulosibacter	Gulosibacter sediminis	159	0	38	0	62	75	97	34	72	28	338	0	0	0	0	118	0	500	146	0	116	17	104	37	482	72	28	265	694
Guyparkeria	Guyparkeria halophila	31	0	0	0	0	0	55	0	10	0	16	0	0	0	0	130	0	102	0	0	153	10	0	0	26	109	0	37	0
Gymnodinialimonas	Gymnodinialimonas ceratoperidinii	0	0	0	0	0	59	0	0	0	0	0	0	0	0	0	0	0	24	0	0	0	0	0	18	13	28	0	0	0
Gynuella	Gynuella sunshinyii	0	0	0	0	0	0	44	0	0	10	0	0	0	0	0	75	0	0	0	0	119	13	0	0	0	143	0	0	22
Haematobacter	Haematobacter massiliensis	0	0	0	0	0	0	0	0	0	0	0	0	0	0	0	0	0	154	0	0	0	0	0	0	0	0	0	0	0
Haematospirillum	Haematospirillum jordaniae	31	0	0	0	0	0	0	0	0	0	0	0	0	0	0	0	0	0	23	0	18	0	0	0	20	0	0	41	11
Haemophilus	Haemophilus ducreyi	0	0	0	0	0	11	0	39	69	40	0	12	0	0	27	34	0	0	0	84	22	0	97	0	0	25	27	62	0
Haemophilus	Haemophilus haemolyticus	0	0	0	0	0	36	0	26	0	76	0	46	0	0	37	0	0	13	0	208	0	0	147	0	0	182	0	0	0
Haemophilus	Haemophilus influenzae	164	13	11	0	63	135	55	117	68	207	148	108	11	0	74	59	0	78	57	443	97	48	344	15	36	458	44	85	12
Haemophilus	Haemophilus parahaemolyticus	0	0	0	0	0	16	0	0	52	27	0	12	0	0	0	0	0	0	0	68	0	0	52	0	0	27	0	0	0
Haemophilus	Haemophilus parainfluenzae	132	94	23	83	0	115	39	542	694	349	0	161	35	17	109	524	13	35	0	668	137	73	1001	35	14	492	62	83	0
Haemophilus	Haemophilus pittmaniae	0	0	10	0	0	29	0	16	0	21	0	0	0	0	14	0	0	0	0	70	0	0	65	0	0	62	0	0	0
Haemophilus	Haemophilus sp.	88	0	0	0	0	0	0	0	0	26	0	0	0	0	0	0	0	0	0	32	0	0	49	0	0	79	0	0	0
Hafnia	Hafnia alvei	52	18	0	0	0	0	20	82	54	19	0	0	0	0	0	0	0	0	0	0	0	20	0	14	23	69	17	71	24
Hafnia	Hafnia paralvei	0	0	0	0	0	0	0	0	0	0	0	0	0	0	0	0	0	0	0	0	0	0	0	0	0	29	0	0	0
Hahella	Hahella chejuensis	0	0	0	0	21	12	0	32	0	0	0	0	0	0	0	10	0	0	0	0	0	0	15	0	0	67	0	0	93
Hahella	Hahella sp.	0	0	0	0	11	27	0	0	0	14	0	0	0	0	0	0	0	0	0	0	0	0	0	0	0	114	0	0	92
Haladaptatus	Haladaptatus pallidirubidus	0	0	0	0	0	10	21	0	0	0	21	0	0	0	0	0	0	0	0	0	0	0	0	0	16	0	0	0	86
Haladaptatus	Haladaptatus sp.	0	0	0	0	0	0	0	25	25	0	0	0	0	0	0	10	0	0	0	0	0	0	24	0	0	0	0	0	13
Halalkalibacterium	Halalkalibacterium halodurans	213	44	14	40	0	0	19	245	301	59	0	17	20	16	0	209	0	0	0	0	69	20	222	39	11	31	42	41	16
Halalkalicoccus	Halalkalicoccus jeotgali	0	0	0	0	0	0	0	0	0	0	0	0	0	0	0	0	0	25	0	0	0	16	0	0	0	0	0	0	0
Halanaeroarchaeum	Halanaeroarchaeum sulfurireducens	0	0	0	0	0	0	0	0	0	0	0	0	0	0	0	0	0	54	0	0	0	0	0	0	19	0	0	0	0
Halanaerobium	Halanaerobium hydrogeniformans	386	37	10	13	34	16	30	245	199	40	12	14	0	0	0	175	0	41	0	17	93	29	278	52	17	57	47	101	37
Halanaerobium	Halanaerobium praevalens	395	60	26	52	47	13	43	307	314	95	10	19	12	0	11	253	0	76	10	16	96	43	349	14	34	75	55	96	28
Halapricum	Halapricum desulfuricans	0	0	0	0	10	0	0	0	0	0	0	0	0	0	0	0	0	41	0	0	0	0	0	25	21	43	0	0	28
Halapricum	Halapricum salinum	13	0	0	0	0	0	0	0	0	0	0	0	0	0	0	0	0	0	10	0	0	0	0	0	12	0	0	17	0
Halarchaeum	Halarchaeum sp.	0	0	0	0	0	0	37	33	0	0	152	0	0	0	0	0	0	112	0	0	0	0	0	0	117	16	0	0	0
Halarcobacter	Halarcobacter anaerophilus	76	100	49	58	0	0	24	477	604	94	0	31	28	0	0	411	0	14	0	21	99	35	467	20	27	30	47	83	14
Halarcobacter	Halarcobacter bivalviorum	94	60	24	42	17	0	36	329	412	60	0	0	18	0	0	323	0	40	17	19	107	30	268	19	18	12	54	98	19
Halarcobacter	Halarcobacter ebronensis	322	16	0	32	0	0	16	137	134	47	0	0	13	0	0	107	0	22	0	0	50	0	175	24	0	0	38	36	0
Haliangium	Haliangium ochraceum	12	0	0	0	84	0	28	33	20	0	57	0	0	0	0	38	19	256	13	0	27	16	0	0	125	41	0	16	0
Halioglobus	Halioglobus japonicus	0	0	0	0	111	0	0	0	0	0	0	0	0	0	0	158	0	0	0	0	160	10	0	0	0	11	0	16	0
Halioglobus	Halioglobus maricola	0	0	0	0	0	0	27	18	0	0	0	0	0	0	0	0	0	0	0	0	0	0	0	0	0	0	0	0	0
Haliscomenobacter	Haliscomenobacter hydrossis	0	0	19	0	0	40	0	59	11	12	0	0	0	0	0	27	0	0	0	0	23	0	0	16	0	43	0	0	0
Haloarcula	Haloarcula sinaiiensis	0	0	0	0	0	0	0	0	0	0	0	0	0	0	0	0	0	15	0	0	0	0	0	0	0	0	0	0	0
Haloarcula	Haloarcula sp.	0	0	0	0	0	0	0	0	0	0	0	0	0	0	0	39	0	15	0	0	31	0	0	0	0	0	0	0	0
Haloarcula	Haloarcula taiwanensis	0	0	0	0	0	0	0	0	0	0	0	0	0	0	0	0	0	60	0	0	0	0	0	0	0	31	0	0	0
Halobacillus	Halobacillus halophilus	205	47	16	45	0	0	24	275	345	56	0	12	26	0	0	228	0	0	0	12	75	18	247	15	0	98	53	46	0
Halobacillus	Halobacillus litoralis	10	0	0	0	0	0	0	34	35	0	0	0	0	0	0	0	0	19	0	0	0	16	0	0	0	0	0	0	10
Halobacillus	Halobacillus mangrovi	23	0	0	0	0	10	0	53	80	30	0	0	0	0	0	62	0	0	0	0	29	27	63	92	0	95	0	18	13
Halobacillus	Halobacillus sp.	103	27	0	14	0	15	15	174	204	94	0	0	0	11	0	152	0	13	14	0	73	44	163	48	26	63	52	76	36
Halobacteriovorax	Halobacteriovorax marinus	128	41	0	29	25	0	12	205	241	50	0	0	13	0	0	176	0	0	0	0	27	16	206	58	0	0	23	35	16
Halobacteriovorax	Halobacteriovorax sp.	29	0	0	0	14	0	12	35	19	13	0	0	0	0	0	17	0	35	0	0	0	14	49	110	0	0	27	13	0
Halobacterium	Halobacterium hubeiense	0	0	0	0	0	0	94	0	0	0	171	0	0	0	0	0	0	45	0	0	0	0	0	0	143	0	0	0	0
Halobacterium	Halobacterium litoreum	47	0	0	0	0	0	0	0	0	0	12	0	0	0	0	19	0	48	29	0	29	0	0	0	48	0	0	58	13
Halobacterium	Halobacterium noricense	0	0	0	0	0	0	0	0	0	0	0	0	0	0	0	0	0	79	0	0	0	0	0	0	0	0	0	0	0
Halobacterium	Halobacterium sp.	0	0	0	0	0	0	0	20	0	0	91	0	0	0	0	0	0	104	0	0	0	0	0	0	32	0	0	58	54
Halobacteroides	Halobacteroides halobius	133	36	0	17	21	0	15	183	426	71	0	13	0	0	0	100	0	19	0	0	32	27	193	0	18	72	32	41	19
Halobaculum	Halobaculum halophilum	0	0	0	0	0	0	0	0	0	0	0	0	0	0	0	0	0	44	0	0	0	0	0	0	0	0	0	0	21
Halobaculum	Halobaculum magnesiiphilum	33	0	0	0	0	0	0	0	0	0	17	0	0	0	0	80	0	118	26	0	116	0	0	0	35	0	0	32	25
Halobaculum	Halobaculum roseum	0	0	0	0	69	0	0	0	0	0	0	0	0	0	0	125	0	69	0	0	156	0	0	0	0	0	0	0	0
Halobaculum	Halobaculum rubrum	0	0	0	0	0	0	0	0	0	0	0	0	0	0	0	0	0	31	0	0	12	0	0	0	0	32	0	0	0
Halobaculum	Halobaculum salinum	0	0	0	0	0	0	0	52	78	0	14	0	0	0	0	68	0	54	0	0	61	23	0	0	19	0	0	0	0
Halobaculum	Halobaculum sp.	34	0	0	0	18	94	0	0	0	0	20	0	0	0	0	0	0	90	58	0	0	0	0	0	46	0	0	114	0
Halobellus	Halobellus limi	0	0	0	0	0	14	0	0	0	0	41	0	0	0	0	0	0	129	0	0	0	0	0	0	44	0	0	0	0
Halobiforma	Halobiforma lacisalsi	0	0	0	0	0	0	0	0	0	0	0	0	0	0	0	0	0	76	0	0	0	0	0	0	0	0	0	0	0
Halocatena	Halocatena sp.	0	0	0	0	0	0	0	0	14	0	0	0	0	0	0	0	0	0	0	0	0	0	0	0	0	0	0	0	0
Halococcoides	Halococcoides cellulosivorans	0	0	0	0	0	0	0	0	0	0	0	0	0	0	0	0	0	0	0	0	0	0	0	0	0	0	0	0	30
Halococcus	Halococcus dombrowskii	0	0	0	0	0	0	0	0	0	0	0	0	0	0	0	0	0	22	0	0	0	0	0	0	0	0	0	0	0
Halococcus	Halococcus qingdaonensis	0	0	0	0	0	0	25	0	0	0	0	0	0	0	0	0	0	12	0	0	0	0	0	0	0	0	0	0	21
Halodesulfurarchaeum	Halodesulfurarchaeum formicicum	0	0	0	0	0	0	0	0	0	0	0	0	0	0	0	10	0	0	0	0	0	0	0	0	0	0	0	0	0
Haloferax	Haloferax alexandrinus	24	0	0	0	0	0	0	44	0	0	0	0	0	0	0	21	0	0	0	0	24	0	0	0	31	0	0	31	0
Haloferax	Haloferax gibbonsii	0	0	0	0	0	0	0	0	0	0	0	0	0	0	0	0	0	107	0	0	0	0	0	0	0	0	0	0	0
Haloferax	Haloferax mediterranei	0	0	0	0	0	0	0	0	0	0	0	0	0	0	0	0	0	0	0	0	0	0	0	0	0	10	0	0	0
Halogeometricum	Halogeometricum borinquense	50	0	0	0	0	0	0	0	0	0	0	0	0	0	0	0	0	0	29	0	0	0	0	0	11	0	0	37	0
Haloglomus	Haloglomus sp.	25	0	38	0	0	37	30	30	0	0	20	0	0	0	0	46	0	185	16	0	49	21	0	0	42	0	0	43	18
Halolamina	Halolamina sp.	26	0	0	0	0	0	0	0	0	0	13	0	0	0	0	0	0	11	16	0	0	0	0	0	34	19	0	42	13
Halomarina	Halomarina sp.	16	0	0	0	0	37	28	0	0	0	50	0	0	0	0	18	0	376	13	0	14	0	0	0	49	0	0	26	43
Halomicrobium	Halomicrobium salinisoli	0	0	0	0	0	40	0	13	0	0	17	0	0	0	0	25	0	53	0	0	26	0	0	0	16	0	0	10	155
Halomicrobium	Halomicrobium sp.	22	0	0	0	0	0	0	0	0	0	0	0	0	0	0	0	0	0	18	0	0	0	0	0	28	0	0	40	0
Halomicronema	Halomicronema hongdechloris	0	0	0	0	0	0	0	0	0	0	0	0	0	0	0	0	0	0	0	0	0	0	0	0	0	0	12	12	0
Halomonas	Halomonas aestuarii	0	0	47	0	0	103	19	28	0	0	14	0	0	0	0	0	0	0	0	0	15	0	0	0	0	0	0	0	0
Halomonas	Halomonas beimenensis	0	15	0	0	24	0	16	0	0	0	45	0	0	0	0	0	0	0	0	0	0	0	0	0	35	0	0	0	61
Halomonas	Halomonas chromatireducens	0	0	0	0	0	27	0	0	0	0	0	0	0	0	0	13	0	0	0	0	31	0	0	0	0	29	0	0	0
Halomonas	Halomonas elongata	0	0	0	0	0	0	0	0	0	0	0	0	0	0	0	0	0	31	0	0	0	0	0	0	39	15	0	0	0
Halomonas	Halomonas huangheensis	0	0	0	0	0	0	0	0	0	0	0	0	0	0	0	0	0	0	0	0	0	0	34	0	0	0	0	0	14
Halomonas	Halomonas hydrothermalis	0	0	0	0	0	0	0	0	0	0	0	0	0	0	0	0	0	0	0	0	0	0	0	0	0	108	0	0	0
Halomonas	Halomonas meridiana	0	0	0	0	92	0	0	0	68	0	0	0	0	0	0	273	0	53	0	0	190	0	0	0	0	122	0	58	0
Halomonas	Halomonas profundi	0	0	52	0	0	46	0	60	19	0	0	0	0	0	0	18	0	0	0	0	12	0	93	0	0	226	0	22	0
Halomonas	Halomonas socia	0	0	68	0	0	39	0	26	0	0	0	0	0	0	0	0	0	44	0	0	0	0	0	0	0	139	0	0	18
Halomonas	Halomonas sp.	219	0	0	0	1517	372	128	73	72	81	205	0	0	0	0	281	0	570	146	0	252	49	53	135	323	765	0	309	422
Halomonas	Halomonas subglaciescola	0	0	0	0	0	0	0	0	0	0	0	0	0	0	0	0	0	0	0	0	12	0	0	0	0	10	0	0	0
Halomonas	Halomonas sulfidivorans	0	29	0	0	0	0	0	0	0	0	0	0	0	32	0	0	0	0	0	0	0	0	0	0	0	0	0	59	0
Halomonas	Halomonas tianxiuensis	0	0	0	0	24	0	0	47	20	0	0	0	0	0	0	23	0	31	0	0	0	0	16	0	0	15	0	0	34
Halomonas	Halomonas venusta	73	0	0	0	0	0	0	0	0	0	0	0	0	0	0	26	0	0	61	0	17	0	0	0	91	32	28	107	0
Halopenitus	Halopenitus persicus	0	0	0	0	0	0	17	43	33	0	21	0	0	0	0	14	0	0	0	0	0	0	36	0	26	10	0	0	0
Halopiger	Halopiger xanaduensis	11	0	0	0	0	0	21	0	0	0	103	0	0	0	0	0	0	40	0	0	0	0	0	0	41	0	0	0	0
Haloplanus	Haloplanus aerogenes	0	0	33	17	0	24	0	0	0	0	0	0	0	0	0	0	0	156	0	0	0	0	0	0	0	0	0	0	13
Haloplanus	Haloplanus rallus	0	0	0	0	0	0	0	0	0	0	0	0	0	0	0	0	0	240	0	0	0	0	0	0	0	0	0	0	0
Haloplanus	Haloplanus rubicundus	0	0	0	0	0	0	0	0	0	0	0	0	0	0	0	0	0	30	0	0	0	0	0	0	0	0	0	0	12
Haloplanus	Haloplanus sp.	0	0	0	0	13	18	0	25	0	0	0	0	0	0	0	0	0	283	0	0	0	0	0	0	0	34	0	0	152
Haloprofundus	Haloprofundus sp.	0	0	0	0	0	22	12	10	0	0	0	0	0	0	0	13	0	69	0	0	0	0	0	0	0	0	0	0	0
Halopseudomonas	Halopseudomonas aestusnigri	0	0	0	0	0	0	0	25	0	0	0	0	0	0	0	0	0	0	0	0	0	146	0	0	0	158	0	0	131
Halopseudomonas	Halopseudomonas litoralis	16	0	0	0	19	21	15	0	0	0	0	0	0	0	0	0	0	0	0	0	0	0	0	0	27	155	0	20	20
Halopseudomonas	Halopseudomonas sabulinigri	0	0	0	0	0	0	0	0	0	0	0	0	0	0	0	0	0	12	0	0	0	0	0	0	0	12	0	0	0
Halopseudomonas	Halopseudomonas salegens	0	0	0	0	0	0	0	0	19	0	0	0	0	0	0	46	0	0	0	0	25	0	0	0	0	12	0	0	0
Halopseudomonas	Halopseudomonas sp.	0	0	0	0	0	0	0	0	0	0	0	0	0	0	0	0	0	0	0	0	0	0	0	0	0	17	0	0	0
Halopseudomonas	Halopseudomonas xinjiangensis	0	0	0	0	0	0	0	0	0	0	0	0	0	0	0	0	0	0	0	0	0	0	0	0	0	43	0	0	0
Haloquadratum	Haloquadratum walsbyi	0	0	0	0	0	0	0	0	0	0	0	0	0	0	0	0	0	0	0	0	0	0	14	0	0	0	0	0	0
Halorhabdus	Halorhabdus tiamatea	10	0	0	0	0	0	0	0	0	0	0	0	0	0	0	0	0	0	0	0	0	0	0	0	0	0	0	0	0
Halorhabdus	Halorhabdus utahensis	0	0	0	0	0	0	0	13	0	0	0	0	0	0	0	0	0	112	0	0	0	0	0	0	0	0	0	0	0
Halorhodospira	Halorhodospira halophila	0	0	0	0	0	0	55	0	0	0	0	0	0	0	0	64	0	53	0	0	93	0	0	0	0	17	0	0	14
Halorientalis	Halorientalis litorea	80	0	79	0	48	35	0	0	0	0	18	0	0	0	0	0	0	21	76	0	0	0	0	0	82	0	0	91	163
Halorientalis	Halorientalis marina	20	0	0	0	0	0	0	0	0	0	0	0	0	0	0	0	0	145	24	0	0	0	0	0	36	63	0	27	0
Halorientalis	Halorientalis sp.	0	0	0	0	0	0	0	0	0	0	0	0	0	0	0	0	0	52	0	0	0	0	0	0	0	13	0	0	0
Halorubrum	Halorubrum ezzemoulense	0	0	0	0	13	0	0	0	0	0	0	0	0	0	0	0	0	122	0	0	12	0	0	0	0	0	0	0	0
Halorubrum	Halorubrum lacusprofundi	0	0	0	0	0	46	0	0	0	0	0	0	0	0	0	0	0	0	0	0	0	0	0	0	0	0	0	0	0
Halorubrum	Halorubrum salinarum	24	0	0	0	13	0	39	0	0	0	0	0	0	0	0	0	0	62	0	0	17	0	0	0	0	0	0	32	18
Halorubrum	Halorubrum sodomense	0	0	0	0	0	0	0	0	0	0	0	0	0	0	0	0	0	95	0	0	0	0	0	0	0	0	0	0	0
Halorubrum	Halorubrum sp.	0	0	0	0	66	0	64	36	0	0	71	0	0	0	0	20	0	125	0	0	11	0	0	0	104	0	0	14	40
Halorubrum	Halorubrum trapanicum	0	0	0	0	0	0	0	0	0	0	0	0	0	0	0	0	0	0	0	0	0	0	0	0	0	0	0	0	71
Halorussus	Halorussus halophilus	0	0	0	0	0	12	0	0	0	0	0	0	0	0	0	0	0	0	0	0	0	0	0	0	0	0	0	0	10
Halorussus	Halorussus pelagicus	0	0	52	0	0	36	0	0	0	0	0	0	0	0	0	0	0	31	0	0	0	0	0	0	0	0	0	0	49
Halorussus	Halorussus sp.	0	0	0	0	0	23	17	22	0	0	50	0	0	0	0	44	0	237	0	0	22	0	0	22	49	58	0	0	50
Halosegnis	Halosegnis sp.	0	0	0	0	0	0	10	42	0	0	95	0	0	0	0	0	0	36	0	0	0	0	0	0	74	0	0	0	0
Halosiccatus	Halosiccatus urmianus	0	0	0	0	0	0	0	0	0	0	19	0	0	0	0	0	0	33	0	0	12	16	0	0	17	0	0	0	0
Halosimplex	Halosimplex litoreum	0	0	0	0	0	0	0	22	0	0	38	0	0	0	0	0	0	37	0	0	0	0	0	0	46	0	0	0	0
Halosimplex	Halosimplex pelagicum	0	0	0	0	0	0	0	0	0	0	33	0	0	0	0	0	0	63	0	0	0	0	0	0	39	0	0	0	22
Halosimplex	Halosimplex rubrum	0	0	0	0	0	60	0	0	0	0	0	0	0	0	0	0	0	21	0	0	0	0	0	0	0	20	0	0	16
Halotalea	Halotalea alkalilenta	21	0	0	0	73	75	0	0	0	0	0	0	0	0	0	12	0	0	11	0	21	18	0	0	20	77	0	0	0
Haloterrigena	Haloterrigena alkaliphila	0	0	0	0	0	0	0	115	0	0	0	0	0	0	0	0	0	45	0	0	0	0	0	0	0	0	0	0	0
Haloterrigena	Haloterrigena daqingensis	24	0	0	0	0	0	0	0	0	0	0	0	0	0	0	13	0	0	28	0	14	0	0	0	19	0	0	33	0
Haloterrigena	Haloterrigena longa	0	0	0	0	0	13	0	0	0	0	0	0	0	0	0	0	0	0	0	0	0	0	0	0	0	0	0	0	0
Haloterrigena	Haloterrigena salifodinae	0	0	0	0	0	15	0	0	0	0	0	0	0	0	0	0	0	88	0	0	0	0	0	0	0	0	0	0	17
Haloterrigena	Haloterrigena sp.	0	0	0	0	60	0	0	19	0	0	0	0	0	0	0	34	0	70	0	0	53	0	0	0	97	0	0	10	18
Haloterrigena	Haloterrigena turkmenica	0	0	0	0	10	0	0	0	0	0	34	0	0	0	0	0	0	57	0	0	0	0	0	0	31	0	0	0	128
Halothece	Halothece sp.	0	0	0	11	27	0	0	0	0	0	0	0	0	0	0	0	0	0	0	0	17	0	0	0	0	0	0	0	0
Halothermothrix	Halothermothrix orenii	23	53	24	46	0	0	32	305	421	50	0	14	17	0	0	322	0	12	0	10	90	20	276	12	0	56	36	51	13
Halothiobacillus	Halothiobacillus neapolitanus	0	0	0	0	0	0	0	0	0	0	0	0	0	0	0	0	0	0	0	0	0	0	0	0	0	60	0	0	0
Halothiobacillus	Halothiobacillus sp.	0	0	0	0	0	0	0	0	0	0	12	0	0	0	0	119	0	0	0	0	156	0	0	16	0	13	0	0	0
Halovarius	Halovarius luteus	36	0	0	0	0	108	0	0	0	0	0	0	0	0	0	102	0	65	34	0	112	0	0	0	174	0	0	47	0
Halovarius	Halovarius sp.	0	0	0	0	82	0	38	0	0	0	0	0	0	0	0	112	0	0	0	0	146	0	0	0	11	0	0	0	77
Halovivax	Halovivax cerinus	0	0	0	0	0	0	0	0	0	0	0	0	0	0	0	0	0	147	0	0	0	0	0	0	0	0	0	0	0
Halovivax	Halovivax limisalsi	0	0	0	0	10	18	0	0	0	0	0	0	0	10	0	0	0	15	0	0	0	0	0	0	28	0	0	0	102
Halovivax	Halovivax ruber	0	0	0	0	0	0	0	0	0	0	0	0	0	0	0	0	0	17	12	0	0	0	0	0	0	0	0	0	0
Halovivax	Halovivax sp.	0	0	0	0	43	43	0	0	0	0	45	0	0	0	0	0	0	172	0	0	0	0	0	0	38	0	0	24	0
Hamiltonella	Hamiltonella defensa	0	0	10	0	0	0	0	0	0	0	0	0	0	0	0	0	0	0	10	0	0	0	0	0	0	21	0	0	0
Hankyongella	Hankyongella ginsenosidimutans	0	0	0	0	0	0	0	10	0	0	0	0	0	0	0	0	13	0	0	0	0	0	0	0	0	0	0	0	0
Haploplasma	Haploplasma axanthum	212	12	0	0	18	20	0	50	37	46	24	0	0	0	0	37	0	35	0	0	36	27	105	0	12	60	35	56	10
Hartmannibacter	Hartmannibacter diazotrophicus	42	0	0	0	0	27	0	32	0	0	0	0	0	0	0	13	21	0	65	0	27	0	0	0	29	0	0	50	13
[truncated: 4,777 more rows]

## Sheet: TS9
Table S9. Abundances of volatile organic compounds in samples from the anal gland using headspace solid phase microextraction (SPMEs).
Bacterial swabs were exposed to SPME fibers for 24 hours and fibers were loaded onto an Agilent gas chromatograph (GC) linked to an Agilent mass spectrometer.
The Agilent MassHunter Profinder (Agilent Technologies Inc.) qualitative analysis software was used to deconvolute, integrate and align mass spectral data.
Note how the majority of metabolites (391 / 428) are unidentified. These raw values were normalized by converting to relative abundances (e.g. proportions),
logged to minimize the influence of heteroscedasticity, and scaled with pareto scaling prior to statistical analyses.
compound numID	Kovats Index experimental	compound name	similarity	ASW74	ASW47	ASW20	ASW68	ASW38	ASW54	ASW19	ASW59	ASW50	ASW31	ASW66	ASW35	ASW67	ASW7	ASW2	ASW22	ASW29	ASW37	ASW11	ASW65	ASW56	ASW51	ASW15
1	888	Styrene	94.1	22361523	123501480	62357884	142250952	89927564	0	132235140	33612078	21310672	130645552	91975476	102138114	113413572	134619088	151340432	106765272	114720716	101032196	114218332	91591816	0	86590444	125435004
2	1269	n-Propyl benzoate	88.76	807917	2060758	2391673	13377349	2172183	0	2999910	0	6833308	0	5658326	1586519	26795227	47377467	1260209	3612535	849216	0	4512067	4305628	0	0	10876684
3	1183	Naphthalene	92.23	1070847	33835604	5324527	5921722	0	50374040	1062693	1823673	2759586	2852612	2738991	3234397	2145072	915788	2465932	0	0	4162581	3552856	4749032	43976420	913660	0
4	959	Benzaldehyde	69.29	1990631	4790799	1737977	1884092	2852014	13133946	17670448	1531035	13723592	2932577	19358395	5173650	8706812	2935532	4325342	2140178	2284939	3224322	3452772	34596654	9112500	2534875	4684479
5	857	Ethylbenzene	92.38	4782674	14969865	10639713	27343044	18557697	381043	22765938	8850548	1001975	15727439	9242449	12654312	10657497	15222087	23235985	20344525	19948683	13582157	15654565	14014417	438638	16031068	16476601
6	1168	Benzoic acid, ethyl ester	74.47	1647575	1495034	850451	7792865	1155826	160930	5031530	286491	4933600	200316	6296467	2141744	18556498	22539154	591742	5418817	402183	237324	1472132	5449053	4935507	120055	4918101
7	1075	Phenol, 3-methyl-	74.22	256865	441081	522323	7698748	13625179	9098124	5962265	0	215015	435804	29162876	504142	320090	1079895	99153	221485	333076	210602	218258	1018305	818854	284429	182049
8	1289	Indole	66.44	1146185	0	0	0	2920586	2102468	1874289	0	9464189	0	22545582	1145160	2463740	0	0	1312519	0	0	7172751	0	1706681	0	6992580
9	1002	Pentanoic acid, 4-methyl-	66.08	2773346	0	0	3105671	9755442	2332990	0	603610	0	0	4516303	0	2066942	0	657848	16423553	0	907287	305560	813653	1775344	0	777775
10	866	p-Xylene	80.6	0	1204635	9770529	5731018	815438	0	0	9795453	0	0	0	0	2387886	0	0	0	0	0	0	0	1427735	1185024	232909
11	1672	3-Methyl-Z,Z-4,6-hexadecadiene	77.98	0	309878	151796	137790	162318	2469130	1206358	0	121757	0	4300710	0	9140251	86541	0	147900	95091	92956	2239215	98437	160357	235498	103291
12	1700	Hexadecane, 2,6,10-trimethyl-	74.32	927349	491951	434156	535786	243463	497077	1018164	0	336698	0	2022398	0	8523303	387542	0	565837	443005	202179	545170	724856	385743	2031584	659285
13	1952	n-Hexadecanoic acid	70.55	0	7166606	2136846	1921791	0	3696568	2636694	3394838	0	0	0	0	6570776	0	0	0	0	0	0	2085541	3655337	2726059	2025898
14	1500	Butylated Hydroxytoluene	70.24	0	539005	0	0	0	0	728697	0	0	0	3302062	1480892	3718505	3367946	0	0	7166000	0	0	0	0	0	0
15	1063	Acetophenone	70.25	244280	0	0	0	691829	6805010	782941	0	0	0	1013544	0	0	503032	0	362286	333998	367558	0	0	7447735	300425	585268
16	1072	.alpha.-Methyl-.alpha.-[4-methyl-3-pentenyl]oxiranemethanol	73.54	15955	36377	11690	80824	241068	4308959	47917	0	2019242	5067	34978	24981	160156	52551	29375	52792	8625	17291	31395	2399382	7939307	11055	12794
17	743	Hexa-1,3,5-triyne	67.16	3333350	0	0	0	31492	100833	806744	0	0	263371	126645	2552811	0	4924628	215798	110188	238693	552228	234798	0	675121	154094	16728
18	1278	Nonanoic acid	66.65	5325337	1615870	0	1529994	0	2354359	0	2098220	6568733	2725176	0	2324549	0	2254466	4253525	0	0	6071068	2845196	2439280	2129813	0	1794928
19	>3000	Epicholestanol	83.75	0	300379	6424	442465	11917	0	0	12406	0	0	5181	0	4183476	0	0	0	0	13306	0	0	1338698	496620	41685
20	1187	3-Methyl-2,3-dihydro-benzofuran	66.7	1493858	0	2532658	1483856	0	1967267	756960	0	1023395	1149072	1273134	363190	1033224	1005517	0	317368	0	2249776	2847512	442795	3163419	409928	720087
21	801	2-Propenoic acid, butyl ester	66.07	690698	0	0	0	642223	6027023	509466	0	0	2060731	1456000	0	0	308054	595708	0	0	490562	478349	309480	2886312	329687	0
22	1499	Phenol, 4,6-di(1,1-dimethylethyl)-2-methyl-	65.44	0	401829	0	0	287855	532188	616691	0	0	249732	2021107	376939	3144299	2623967	0	212460	5401774	200871	2004938	219298	590820	571699	0
23	942	Butanoic acid, 2-methyl-	68.44	1582677	0	0	0	0	0	101516	0	21138	1513611	0	3228618	0	0	743484	0	0	0	2837189	2361248	0	0	0
24	1468	1-Ethynylcyclododecanol	70.83	167744	1032930	719751	232384	180789	933235	268125	0	196373	0	773416	740019	3479244	234740	193280	0	0	0	577937	0	270839	0	0
25	1171	Benzene, 1-ethenyl-4-methoxy-	69.42	0	185823	0	459110	326979	3017176	1976297	253143	0	0	406924	0	1319304	317376	234466	0	0	0	0	0	2544653	0	0
26	1356	Dodecane, 1-fluoro-	71.64	37139	216835	93753	161405	185411	116346	141286	106166	0	0	3811498	134447	301049	60240	186295	59098	48746	45706	2148837	558669	777900	280819	236131
27	1478	3-Buten-2-one, 4-(2,6,6-trimethyl-1-cyclohexen-1-yl)-	70.96	0	306772	360676	0	452848	426794	146309	0	0	0	348288	342940	3093359	0	0	144577	0	168899	367857	255049	485121	1239946	145275
28	<600	Propanal	70.94	195722	0	1783419	0	270052	1141466	432119	0	0	0	1952559	0	292962	478223	0	389567	451194	231716	0	0	740783	0	1359503
29	>3000	Cholesterol	76.78	0	704786	7005	32403	10270	0	0	6283	0	0	6540	0	110481	0	0	0	0	5739	0	0	1201045	480326	39207
30	1353	2-(2-Ethyl-1,3-dimethyl-cyclopent-2-enyl)-propan-2-ol	66.49	26222	0	0	0	15069	966590	319771	0	0	0	86468	0	0	81779	0	195106	12298	32508	0	0	1140238	25413	557821
31	1593	1-Decanol, 2-hexyl-	70.93	86630	285875	0	133094	385406	348976	807435	0	0	96261	288185	0	221569	171522	112844	384061	360252	94537	418453	120515	248904	173069	112438
32	2851	3-Methyl-2,4,6-triphenylpyridine	66.87	0	0	0	0	44043	0	0	0	12112	0	43540	12205	0	0	0	0	0	20133	15852	594402	7552	7201	14701
33	1356	2-Azido-2,4,4,6,6-pentamethylheptane	66.18	37462	0	0	0	204515	228106	35506	0	0	0	952022	0	0	39400	0	6905	113019	96309	0	0	358251	185186	95830
34	1832	cis-10-Pentadecenoic acid, propyl ester	68.61	117920	0	0	0	56508	479067	121836	0	0	58233	57021	31439	0	98192	0	72363	320773	55443	447809	0	386411	68163	39615
35	2121	17-Octadecynoic acid, methyl ester	70.47	0	341085	184491	104589	17791	0	103036	127251	0	0	95714	0	230292	0	0	16473	0	29647	0	0	145692	78130	143352
36	1500	Cyclohexanone, 2,6-bis(2-methylpropylidene)-	67.68	43901	0	0	0	56401	145270	49323	0	0	0	174140	0	0	461787	0	92634	74311	49943	0	0	352079	166412	65353
37	1716	13-Methyltetradec-9-enoic acid methyl ester	67.65	75777	0	0	0	9511	130020	305021	0	0	0	136834	0	0	67440	0	139685	181216	11731	0	0	168531	25897	26188
38	889	NA_889	NA	0	2989984	0	3871938	0	3941797	3272371	0	10668506	68135646	0	52231786	0	3992214	80162254	2611189	3575333	0	58515048	46785418	0	0	0
39	1062	NA_1062.39	NA	161264	0	113999	179779	2153560	34090040	263879	0	179508	225525	2174246	168124	589736	360952	276951	368563	150731	0	251157	259436	17699314	288757	485785
40	1561	NA_1561.40	NA	876213	714073	401842	417444	627498	465953	1353550	0	0	0	3296234	0	376117	821929	350545	1149521	1158202	399172	0	0	0	0	0
41	1563	NA_1563.41	NA	671142	1162560	849385	524022	417836	414324	946622	408514	341657	1819016	3179402	1628000	1615762	671117	499602	899793	891358	669794	1225594	685118	1026163	517043	334424
42	901	NA_901	NA	2882842	0	2423509	1163464	4115480	2199799	0	0	0	20378686	3268514	0	1118449	1181088	23338889	0	0	1028350	0	1159995	1603424	7962363	4482310
43	927	NA_927	NA	2509161	0	0	0	0	6444805	7888674	0	7389065	4775951	0	0	0	0	1603042	0	0	3930252	21243748	16912725	3073658	977400	2252113
44	1189	NA_1189.44	NA	1084936	7729226	355713	0	0	852346	1432273	504859	1446222	1332147	1249506	1361929	42062664	768866	509022	397191	0	1263597	1213737	643920	1089192	457772	1010324
45	1152	NA_1152	NA	420026	480677	513066	0	0	0	0	0	658817	0	791899	1137550	3468788	0	1217529	0	0	0	572544	35987288	550575	0	1920062
46	958	NA_958.46	NA	0	0	4849283	0	0	12264440	16138873	0	12621752	5185910	17357238	7148848	7716974	0	6085706	0	0	0	4920685	32908036	8193348	0	4693511
47	1192	NA_1192.47	NA	281042	35835204	0	448004	189070	2497150	396905	304557	2410147	4898477	861061	0	4257388	344622	4032379	0	0	322573	1471187	4395807	1017781	236811	900251
48	882	NA_882	NA	235790	122171	1285082	395638	95135	1297349	26951333	442805	460583	817384	180427	19339060	165578	5110883	322879	48627	0	11296226	146660	65544	2982556	114917	578679
49	1157	NA_1157.49	NA	312851	116110	0	0	204548	1831887	309820	0	62987	0	0	157151	227904	266384	277495	292166	114623	0	108286	89923	1147371	134463	0
50	1202	NA_1202	NA	0	16920248	0	0	0	0	0	0	7893930	0	1889390	0	2076370	2062432	2675628	0	0	0	1324227	0	0	0	19145776
51	1157	NA_1157.51	NA	133451	0	0	0	175267	1148824	219113	0	0	237584	802759	169281	155630	202272	433206	125376	0	99709	141544	0	1115894	0	0
52	1151	NA_1151	NA	129081	1429197	1152430	1202410	208793	587438	0	231477	313168	148478	0	688305	750450	566456	781987	0	0	0	267869	22505020	4960014	757569	0
53	1261	NA_1261	NA	655951	0	0	0	1059803	1902485	11569706	0	0	293252	0	495099	744232	0	0	2035365	702493	0	739808	0	3383297	0	0
54	1565	NA_1565.54	NA	364233	1121097	847238	447795	291253	397611	840340	256026	530455	1288528	2323885	1118116	1535887	266830	1716828	493330	577044	1664940	1130947	456028	639240	1175160	429390
55	949	NA_949.55	NA	11053860	0	1496055	2808136	665588	0	1060491	0	0	0	0	4793554	780497	4174784	221897	1023533	1199586	12994758	502411	650868	740571	208178	0
56	1062	NA_1062.56	NA	0	142794	0	0	301476	5354362	178378	0	0	0	335867	0	139414	517553	0	475651	0	376626	0	0	11731380	0	0
57	1563	NA_1563.57	NA	0	356334	141851	207645	140116	331539	532918	0	254843	257282	174035	307329	902203	179146	442528	351654	171069	0	641701	175682	177440	374194	158391
58	866	NA_866	NA	617711	0	797327	423234	0	1099883	943495	801334	271525	1051872	379907	792728	224956	1571444	2135079	643052	1878318	1928746	903941	829080	1300231	872765	1671766
59	948	NA_948.59	NA	106002	1189217	674635	351510	593751	0	285355	0	0	604436	596384	4577099	690756	143803	1072042	594045	327200	1114465	644692	19180924	3642505	238712	367610
60	1035	NA_1035	NA	2344797	1098312	1041815	3071645	1059517	5144296	1944704	0	789744	2228223	1649675	1033413	5098885	1142300	12166550	805086	893618	4869761	1049980	1826134	9977634	1897533	4110036
61	1541	NA_1541	NA	93655	90220	264144	334782	85977	0	145718	0	0	104298	607049	0	497883	121655	0	0	0	0	395464	0	130834	0	106346
62	1565	NA_1565.62	NA	119181	261375	97280	183579	181625	342506	440879	77515	0	169118	503063	436135	303583	171245	179248	235985	177215	169642	611824	230589	228890	424394	116831
63	1563	NA_1563.63	NA	0	312628	0	262075	0	240280	474830	0	188937	0	781531	219077	1489327	0	344586	219927	146834	222567	657891	0	133499	385346	192491
64	1723	NA_1723	NA	3553635	6267189	6316134	3656627	0	0	4296217	7273921	4725778	15346629	0	3543332	0	2153910	8455307	6316034	5385775	4585244	2499627	0	0	9866197	0
65	1147	NA_1147	NA	0	368402	1672520	124279	0	0	122179	0	0	278028	102024	0	338189	566308	1785453	0	0	225863	104392	0	296485	837346	2197158
66	1031	NA_1031.66	NA	2048351	0	2186783	2328405	1388993	7629961	1776397	0	0	1871305	0	0	1684685	3441770	1442999	1559400	0	0	1464683	2130596	14708835	1589651	1792358
67	1153	NA_1153.67	NA	106758	162487	99377	124872	100712	593813	185892	0	231545	209068	253938	571290	319793	146882	812230	95343	69562	0	278979	13675839	500052	179338	81828
68	1002	NA_1002.68	NA	434390	454682	1139474	354298	5172228	347499	2740042	1769950	0	0	1719557	0	4757736	383509	1165761	4884031	0	907287	824169	454452	1775344	432294	777775
69	902	NA_902.69	NA	802282	410399	12086183	3562203	382010	1014916	0	2673739	0	202817	3501671	347577	1865521	2430273	4978210	381382	0	1045253	873037	903959	518417	2104335	3117063
70	1001	NA_1001	NA	429881	488295	527332	836894	9862562	4581907	4170780	457982	0	0	1673898	0	3387170	1002676	356675	3985840	0	598562	1360077	546101	431187	432294	361917
71	1231	NA_1231	NA	0	395507	1098267	377092	113863	659800	104096	728769	0	0	784877	0	422613	0	0	0	0	0	0	184462	11100567	0	0
72	1393	NA_1393	NA	478984	2342175	0	0	0	3181763	8620569	0	190559	466797	12332564	1664790	6233049	182840	0	259427	0	1417486	11410653	810103	676844	2765104	393018
73	921	NA_921	NA	906561	0	0	928800	0	8054270	955542	2169695	0	5743734	0	0	991550	1183294	0	1226707	1870904	0	1088035	0	2239498	0	0
74	930	NA_930	NA	826597	0	0	0	146831	3505536	3035641	0	3102480	96260	88917	0	0	189241	697808	29244	30064	3051267	5073662	6767794	4342758	15757	1212803
75	1090	NA_1090	NA	5927585	1635950	903167	825381	0	3738915	10750381	0	0	0	3691579	3568496	3080248	5444072	895872	2084056	10329502	0	1467836	2331922	4210331	4500394	7755545
76	1041	NA_1041.76	NA	546235	1177537	1199193	164201	365717	4155847	3416036	0	4099062	248605	3828527	933827	536205	500118	1195085	989808	368049	155118	682820	10288045	1844611	776847	2558694
77	1288	NA_1288	NA	120382	621201	240883	295804	660292	806031	1287911	0	0	200700	10962081	146624	697990	141327	238001	462390	0	5137970	1128217	0	3443547	311113	4467191
78	1015	NA_1015	NA	72262	389758	232836	0	506722	603620	47168	88853	0	0	506700	0	2592002	5812727	0	104275	24202	1056267	0	0	4505568	264957	171604
79	1109	NA_1109	NA	0	1910016	0	1587403	0	0	10459996	0	0	0	1290741	1429165	0	0	1871659	0	0	0	0	0	3942893	6033650	3722981
80	1533	NA_1533.80	NA	0	0	0	0	86739	216872	188567	0	205238	93557	468071	3301676	115379	110404	101654	108891	210791	0	466507	0	256805	99006	178091
81	1735	NA_1735	NA	0	3686750	2312681	2067391	0	0	886521	3229230	1638227	11233603	0	1253899	0	0	2312539	0	0	2699588	831349	0	0	0	0
82	1563	NA_1563.82	NA	0	310099	204627	307834	133021	277305	418041	0	87354	287824	792201	690568	733284	84337	413202	210556	141347	465019	637608	338068	92743	401065	149187
83	1560	NA_1560.83	NA	0	552294	0	270250	268347	0	374418	0	0	349990	294186	491769	1274812	0	0	339422	228294	402749	407299	358326	236611	335294	316509
84	1073	NA_1073	NA	244277	333002	441107	595256	347410	5117392	3441753	313252	0	213801	340870	209544	1008844	929464	440641	136039	219549	371134	462368	554752	10020284	216461	260020
85	856	NA_856	NA	307127	0	0	0	0	9012937	1180802	0	0	0	583628	0	0	666251	0	814036	353668	1595186	0	0	30007	0	1161237
86	1737	NA_1737	NA	2142336	2998392	3298922	1121526	0	0	2340781	4165735	2428488	5427551	761491	2562333	0	757456	4368133	3614114	3330178	2687961	1496452	545148	0	5906152	628562
87	1131	NA_1131	NA	0	1237225	492780	0	0	7133871	0	0	0	1272424	0	1655041	932020	0	1332660	0	0	0	556281	0	8467642	0	0
88	1489	NA_1489	NA	260383	615370	0	0	0	2604728	5665739	0	0	293103	7154311	572843	7884056	0	370519	390681	265566	372218	6063767	276056	0	563799	376363
89	1002	NA_1002.89	NA	653950	1733868	357376	0	5030743	3378783	1992620	1395443	0	4160960	478195	419729	3084068	0	5293060	4983080	0	0	1662526	408177	421256	0	394559
90	1277	NA_1277	NA	0	0	0	0	0	1738636	0	0	3657446	1492975	0	1326664	0	0	2234158	0	0	3759552	1418483	1352488	1362813	0	1168403
91	985	NA_985	NA	518031	0	1194080	0	260936	2865534	674101	1256093	0	0	1483858	858014	571419	394147	2066448	8443636	0	269162	298816	780611	2983690	0	253814
92	1709	NA_1709.92	NA	0	5008463	0	3068281	0	0	0	5336068	0	9165662	0	2516400	6357905	0	5128992	0	3973607	3386368	0	0	0	5759308	0
93	1108	NA_1108	NA	0	0	0	0	5109552	0	6724092	741355	0	0	0	0	1965354	0	1421106	0	916382	2546232	2333611	1299369	3067601	3048712	622396
94	902	NA_902.94	NA	174636	3205052	1839524	750995	589181	928830	0	2009085	0	5328667	773707	351158	1077892	309125	2559079	0	0	416295	305867	963921	0	7398988	834379
95	1100	NA_1100.95	NA	0	1982181	0	0	1936072	8082402	1757055	0	426159	0	1563184	0	5231865	0	1467034	0	0	1608209	781134	0	5797919	1141956	1686958
96	980	NA_980	NA	0	0	791015	566626	418979	7124628	321840	0	0	0	632541	0	381487	0	0	1990085	0	0	197783	191313	4659461	0	237998
97	888	NA_888.97	NA	0	0	0	0	0	0	0	0	732359	5120051	0	4040353	0	0	6034143	0	0	0	4334458	3542489	0	0	0
98	1146	NA_1146	NA	0	0	0	0	0	147852	118838	0	1548098	181138	174027	97620	96132	114044	230829	0	0	0	0	0	1718784	323506	1242645
99	1563	NA_1563.99	NA	170267	271705	236064	0	115158	218034	215823	0	101272	242113	397604	366331	600274	104469	0	245263	195875	238046	144641	356508	183354	186166	108156
100	1229	NA_1229	NA	20976	7189	12971	47047	22706	4088826	324942	0	0	0	71727	0	333717	12678	0	12438	418091	17500	0	0	4431933	24803	190060
101	911	NA_911	NA	1082174	204857	1245486	881289	526669	0	17179	1663619	0	0	467211	0	144158	247711	0	41239	1025016	400244	0	0	670882	1554027	497101
102	757	NA_757	NA	0	426943	642828	757304	0	0	0	530537	7872177	0	427172	850755	386311	0	332750	0	0	0	0	0	0	0	0
103	1060	NA_1060	NA	60705	0	0	0	127807	2648273	209651	0	0	0	859840	0	0	302236	0	68354	44375	49754	0	0	7652183	159819	434980
104	1031	NA_1031.104	NA	1896577	1301819	2140390	1298230	0	6149888	1392587	887078	0	1763774	0	946390	1405917	3303942	1582172	1532841	0	0	1757787	2494037	4188030	0	0
105	1189	NA_1189.105	NA	521297	718217	2801642	554123	0	890860	0	385865	880789	737228	1716347	729815	869646	485243	707698	366131	0	7255862	211240	262827	472557	283163	220589
106	1560	NA_1560.106	NA	136570	452204	200303	353063	259283	303547	720557	120040	0	224923	491954	0	298003	124628	243103	197997	184727	536518	229076	0	0	160664	205195
107	984	NA_984	NA	377270	0	0	0	2324539	5891389	290003	598291	0	454359	0	573376	0	0	584361	1234171	0	0	656902	341947	858181	0	0
108	1985	NA_1985	NA	0	4520319	1033263	0	0	7153157	0	366859	0	0	330534	0	1022321	483570	822193	0	564707	0	0	0	1758991	2461866	2156658
109	1101	NA_1101	NA	0	0	0	0	0	506165	7035877	0	0	0	559163	0	0	0	0	0	506318	0	681859	0	1827959	426095	3029379
110	979	NA_979	NA	0	0	528322	343714	866447	5089231	0	0	0	233086	1478877	0	615931	0	306203	0	0	0	465606	0	724166	0	0
111	1276	NA_1276.111	NA	3801031	1045318	0	0	0	2560862	4562623	1584592	5429221	1911086	2351120	1510342	0	1855499	2802770	0	0	1105600	2002750	1625578	1095378	0	5189396
112	1278	NA_1278	NA	0	0	0	0	0	688412	0	0	5093844	2130965	0	1773394	0	834571	3205193	0	0	1247180	1513516	1883702	2137406	0	1542211
113	1704	NA_1704	NA	222797	292417	392783	326967	0	259562	327428	0	207708	209517	879594	0	3164220	0	0	362110	202430	0	468539	694384	197141	326013	514672
114	1048	NA_1048	NA	0	229713	0	556884	0	3104160	0	255432	0	182820	0	0	322726	0	1161313	0	500591	0	373748	0	1666375	0	562142
115	1192	NA_1192.115	NA	1439989	2996047	920413	990298	0	348716	161685	0	302998	465632	671445	0	2208083	788611	1637384	147363	0	2437466	96036	558573	462188	79709	978406
116	1129	NA_1129.116	NA	1084041	1483485	511189	264652	853903	1224458	944649	1349758	254569	833322	0	635187	333003	280200	408080	2562778	933622	522924	230025	241114	1252897	1474647	1020848
117	1031	NA_1031.117	NA	509247	0	0	0	52462	2801052	93419	0	84870	0	100589	272730	0	3227284	2067900	539498	186896	88832	1906198	586621	2261691	143308	469049
118	1276	NA_1276.118	NA	0	0	0	0	0	0	0	0	2682117	1088991	0	900234	0	0	1817686	0	1653315	0	898440	1001277	1193604	0	0
119	1113	NA_1113	NA	13361	0	0	0	0	318913	2935546	0	0	0	0	0	0	104506	0	58610	593239	7528	0	0	520352	289406	407137
120	801	NA_801	NA	545189	0	0	0	288154	4025982	393069	0	0	0	1415352	0	0	187291	0	167238	135991	381874	0	0	2411985	271403	183926
121	1731	NA_1731	NA	2018676	524366	852123	337434	779428	0	1315602	0	750144	377192	577082	220602	201032	1239381	139868	3587077	3092794	742429	262128	144695	194686	749528	290705
122	1745	NA_1745	NA	592507	970780	1285413	551117	0	0	1287570	662854	835682	1489048	0	564144	842932	0	2153290	3139182	483563	461701	518490	0	0	1031715	0
123	1089	NA_1089	NA	0	0	5215942	0	0	3745443	3491642	0	0	1029761	0	0	0	945929	1816362	2475369	0	1655842	1940435	2421217	4081788	0	948131
124	1356	NA_1356.124	NA	541106	1420480	0	0	0	271688	998042	0	560419	131549	3713107	155827	1784884	946106	816721	566925	0	0	1658794	176783	2307427	0	2710640
125	1469	NA_1469	NA	801401	0	1329101	0	0	943616	890766	0	0	0	3497894	0	3381845	1287114	0	950580	0	0	1342291	0	0	0	2514489
126	948	NA_948.126	NA	0	0	641744	525829	159546	1961758	0	0	158411	1607114	318219	3114814	525731	118680	1218712	365914	222523	420733	0	0	3995030	703569	548366
127	1196	NA_1196	NA	2537538	0	0	0	0	846564	706783	0	4155578	955414	2827530	294496	5046831	383841	1337375	365233	0	0	1969339	0	1563540	377043	923113
128	1173	NA_1173	NA	0	182018	191508	0	0	3518376	2663290	133565	225484	246592	4245204	0	1974073	0	318200	0	127618	176568	229857	153834	2402000	0	0
129	1104	NA_1104	NA	217229	0	0	0	773432	4009160	2517112	0	0	0	521302	0	0	204930	0	93329	171259	525694	0	0	4177333	51165	670267
130	1680	NA_1680.130	NA	175411	0	846661	0	966169	220185	306988	647413	0	300243	504617	4668324	876277	2972492	157386	0	2042457	0	256086	249148	177155	0	172704
131	1194	NA_1194	NA	203276	0	384921	157233	0	1160948	268453	0	960540	154629	0	0	310139	314691	611930	0	0	4078100	1014241	1369296	264505	166339	890115
132	1295	NA_1295	NA	0	221945	0	0	0	367184	1058004	0	0	141579	4058988	145244	1899449	0	0	0	0	168726	1535138	154628	137783	271435	161208
133	1289	NA_1289	NA	0	0	0	0	200237	0	295631	0	0	0	137494	0	131344	152494	134698	0	0	4533600	0	0	526996	125749	715499
134	1399	NA_1399	NA	465542	655605	0	0	414335	1349348	2014378	0	0	426617	3645550	481061	3883885	343777	0	433277	339544	0	3222612	359854	682255	577980	0
135	1183	NA_1183.135	NA	1118383	1359174	1851444	597636	0	3572223	613408	446109	2310408	1510417	0	2462004	706376	0	1583451	0	0	0	1036185	1664702	4464358	428465	0
136	1062	NA_1062.136	NA	100242	0	0	0	651362	3729856	137344	0	0	0	775067	0	0	281186	0	95896	143694	65791	0	0	3118729	142360	60462
137	1374	NA_1374	NA	353445	534484	0	409667	349366	515559	609555	379824	0	0	698850	723301	863097	555804	0	0	404295	432593	0	470171	356236	0	337407
138	1530	NA_1530	NA	0	222436	324687	0	127393	354506	218879	151462	193824	286312	337031	700219	368255	240203	0	301101	312607	296293	272998	111912	236022	277170	143718
139	1683	NA_1683	NA	312010	289521	467463	148677	0	177947	135367	439401	0	0	157892	4259613	713865	1738069	0	268980	2518744	0	1189074	0	0	0	158056
140	1459	NA_1459	NA	732402	740762	736675	392836	333046	864216	872313	0	535157	527391	2477468	391910	3311004	1051359	1589480	651091	611160	0	734471	568362	1106597	0	2221834
141	900	NA_900	NA	0	9567	824824	53943	104112	0	0	82409	0	112767	15589	391580	980760	0	1197784	0	0	92753	335035	182066	60956	0	136749
142	1389	NA_1389.142	NA	0	272094	913847	209342	0	796213	225326	453867	0	321210	3728673	953496	723827	0	649706	442225	292501	408674	450083	542181	564201	856617	0
143	958	NA_958.143	NA	3512992	0	0	0	3403252	1347786	1247481	0	401916	15229	3153165	464030	0	1520819	443380	1080812	1566256	910113	486834	1009098	1471075	714751	1338276
144	1225	NA_1225	NA	91918	0	0	0	8535	2073190	21378	0	0	0	16023	0	0	35270	0	16519	47854	30453	0	0	104831	11984	177640
145	1371	NA_1371.145	NA	0	246574	0	0	0	347881	225073	0	0	0	3643257	0	1263080	0	0	0	0	0	555252	180359	774019	226440	191829
146	1126	NA_1126	NA	62189	923099	194714	282533	97548	3084823	157980	776424	0	0	88676	0	133695	195617	0	0	0	73486	0	0	3805110	66327	57359
147	1387	NA_1387.147	NA	0	0	580664	0	759849	935418	638026	0	819838	1614928	2199395	1116257	717326	0	0	559342	772720	0	0	829275	0	797852	0
148	1710	NA_1710	NA	1114088	144618	230679	0	109969	258991	367462	95363	214075	82570	573608	286734	3170342	97936	83333	300883	82289	106943	197334	534832	230442	98295	224577
149	1102	NA_1102	NA	440802	0	0	0	46389	1420865	2074180	0	0	0	1689012	0	0	644736	0	683648	540937	21705	0	0	498300	148862	21661
150	1234	NA_1234	NA	445791	0	0	0	673619	86808	429871	0	0	0	37097	0	0	475180	0	1497085	736430	14735	0	0	2953262	9076	1005997
151	1594	NA_1594	NA	147980	564464	0	123609	0	627423	1580662	0	125056	198495	1023169	170272	1097720	0	0	190678	139281	284590	3471558	166039	130351	573198	139210
152	1561	NA_1561.152	NA	177475	303201	194544	0	194063	276247	160258	113715	0	153836	979839	0	355656	182524	172946	147951	199487	212578	639971	204246	109249	227667	140505
153	1699	NA_1699	NA	167440	751528	464312	418394	111896	262075	689663	599923	1181261	3718698	629147	426467	1080684	238280	1635256	964834	1047162	229818	1006715	154943	393666	754566	174200
154	1983	NA_1983	NA	0	458194	381533	0	0	504013	410974	363601	319587	0	1128473	0	606277	321159	1047436	0	390031	0	0	0	3705512	0	0
155	1707	NA_1707	NA	592494	442628	0	182286	0	194116	0	163822	367560	875915	0	254330	3054989	0	478349	812494	0	197370	193807	0	0	713573	250695
156	1700	NA_1700	NA	248262	314474	0	0	0	0	1398968	621609	1140962	3667226	301735	274652	1585289	0	1614750	632609	952634	0	1183791	0	304192	876012	346476
157	684	NA_684	NA	2022045	263281	3357062	381530	178519	294834	782841	600829	0	0	359705	0	168972	269284	0	1092637	1594155	400538	0	0	255870	2386460	809239
158	1002	NA_1002.158	NA	54157	0	329546	0	406545	644947	103155	591131	0	0	300602	0	393862	96903	0	130796	71393	100036	0	0	1314856	3490392	37966
159	888	NA_888.159	NA	0	0	0	0	0	0	0	0	378155	2259180	0	1689221	0	0	2477852	0	0	0	1837125	1613074	0	0	0
160	1201	NA_1201	NA	601323	0	0	387682	862069	0	2977365	486640	3541674	440093	666585	0	1162960	824654	717159	442903	659466	850745	708011	924517	1444381	831368	1890916
161	1150	NA_1150	NA	86853	46411	48625	19859	30464	1774976	30332	7377	0	10388	91304	40397	244565	108189	33086	68651	35117	46238	68701	302229	3313011	41368	79711
162	2197	NA_2197.162	NA	0	3502016	136641	0	0	0	141077	0	112181	168828	0	217440	142404	306422	0	0	0	0	108466	133899	1660321	0	0
163	888	NA_888.163	NA	0	0	0	0	0	0	0	0	392363	2001134	0	1514864	0	0	2413250	0	0	0	1621858	1385392	0	0	0
164	1184	NA_1184	NA	0	752522	888429	0	0	1253690	0	0	2007184	1423123	0	924165	0	1934821	1196314	951797	0	2106757	0	0	0	0	3467989
165	1495	NA_1495	NA	120704	298563	0	97215	162512	990897	3035762	0	0	142979	1756946	279823	1866292	0	0	537458	301997	177254	2287140	122219	268877	331345	0
166	1441	NA_1441	NA	605516	1428855	1155922	664513	0	730787	1380358	0	504638	2181495	462222	1208594	1355655	0	1929222	1094520	524843	597916	634381	527379	3122337	1035467	1376979
167	902	NA_902.167	NA	0	0	0	0	0	0	0	0	0	683786	178241	106951	0	0	2331885	0	0	0	375536	372233	0	2385877	0
168	1821	NA_1821	NA	0	185991	797721	164619	0	2850269	170030	0	0	0	115273	0	176417	255190	0	0	0	140235	0	0	2031154	215926	0
169	1085	NA_1085	NA	20458	0	0	0	8859	1657569	6581	0	0	0	31857	0	0	15818	0	20420	12352	10437	0	0	2164070	30613	23553
170	1276	NA_1276.170	NA	1014139	0	0	0	0	2353897	759193	0	1825610	935220	731283	762972	0	852038	843006	0	0	1687998	1010270	1103264	3080371	637570	578721
171	1359	NA_1359	NA	399102	0	0	0	0	1636644	777259	0	0	0	0	0	2899856	304399	0	584149	383814	504866	928583	0	1881056	398168	0
172	1709	NA_1709.172	NA	224917	304638	259900	0	759083	252954	1068705	514596	0	3254878	903016	413694	2235220	0	2720330	438490	235508	289485	520861	0	1013839	719510	274459
173	1531	NA_1531.173	NA	221358	484414	1106631	208740	896231	332309	853984	365011	399665	0	2129722	749167	2588439	0	924519	0	0	257457	389418	845443	234900	1688482	221598
174	1091	NA_1091.174	NA	1722673	0	0	0	68978	338940	125655	0	0	0	194468	0	0	64527	0	50740	20096	191756	0	0	1169160	50297	60051
175	1137	NA_1137	NA	754336	0	0	0	2152346	637089	135479	0	0	0	1103750	0	0	49149	0	107411	63777	972658	0	0	1315413	612663	2479261
176	1135	NA_1135	NA	249781	0	0	0	9458	1592649	220208	0	0	0	32735	0	0	302314	0	196357	394953	991160	0	0	2741590	9243	935317
177	1284	NA_1284	NA	21296	74379	11736	16095	81530	514091	327334	25328	1260300	539649	340486	523399	54871	29621	155415	25102	25269	3091620	458849	589105	1675296	256127	334756
178	1586	NA_1586	NA	518875	571140	454062	673277	402138	1074099	486726	308937	374928	557713	0	521973	547799	630070	844723	605437	1043353	417759	372542	439020	2142223	552043	873577
179	1585	NA_1585	NA	0	310729	217374	199950	402138	0	303987	0	0	0	195554	0	451173	198898	0	0	129933	417759	1625390	0	2142223	552043	873577
180	1200	NA_1200	NA	1192489	804288	0	121488	65476	0	58141	443154	1571973	302561	423614	102589	671416	119077	1142099	115509	296993	884554	413811	341215	1171668	134371	447311
181	1418	NA_1418	NA	432609	433596	670782	159853	256825	192778	175953	55463	209338	2046572	61991	821938	0	241966	1995328	795544	536727	417172	444872	204191	166732	1109937	197954
182	1680	NA_1680.182	NA	0	159943	249609	139026	378633	261111	0	211771	0	298263	242773	1540235	310063	547002	0	247108	332991	179339	146245	510250	360894	307904	519344
183	1671	NA_1671.183	NA	0	228684	0	144185	171329	934568	579283	0	0	151788	2536182	113407	2272695	129964	0	120911	116296	0	984939	146598	229127	147848	230361
184	1041	NA_1041.184	NA	0	304491	260875	1978167	0	1631590	0	1373546	0	0	189698	0	0	269073	1587468	0	0	0	0	0	1358171	0	225911
185	1032	NA_1032	NA	328039	0	0	0	191137	2334435	158665	0	0	0	57941	0	0	205247	0	361966	195377	981621	0	0	1834233	399395	230669
186	958	NA_958.186	NA	842902	0	0	0	95483	2297731	96330	0	0	0	192424	0	0	310487	0	112501	139731	473743	0	0	605439	309958	278165
187	1098	NA_1098	NA	340000	0	0	0	26476	1466711	137738	0	0	0	177310	0	0	97623	0	66801	422076	16933	0	0	2595598	17006	62450
188	1272	NA_1272.188	NA	0	0	0	0	0	2776096	0	0	947670	240569	254693	420056	0	328408	0	0	0	0	244855	474487	2606738	328230	0
189	1265	NA_1265	NA	0	0	310160	0	357941	1554960	1524419	1386582	0	0	724526	468337	434016	0	0	0	265703	284438	403544	0	1612806	692652	0
190	949	NA_949.190	NA	0	548422	606911	1705506	143922	0	0	254132	0	857784	445072	1475139	778253	0	924454	0	0	611121	973770	445100	477407	685139	1172597
191	1100	NA_1100.191	NA	131786	0	0	0	45885	244243	66399	0	0	0	87318	0	0	15432	0	145959	15520	49619	0	0	2525008	528284	239199
192	1177	NA_1177	NA	128904	0	0	0	179390	991468	148287	0	239117	0	1349557	210727	52080	368275	134037	1769325	0	75577	296383	359261	532430	138849	132157
193	1217	NA_1217	NA	252036	0	0	0	19644	189081	164114	0	18090	28387	44073	135883	0	82750	9231	14328	18639	204205	186371	254492	1368370	187877	810859
194	1099	NA_1099	NA	130353	0	0	0	39412	139856	42292	0	0	0	438124	0	0	20514	0	14674	137596	38436	0	0	2465136	1020616	268411
195	730	NA_730	NA	1458961	0	0	0	72990	424321	1631912	0	0	0	450454	0	0	134524	0	20432	13938	61792	0	0	434187	1340089	92182
196	1213	NA_1213	NA	42191	0	0	0	13954	869456	60774	0	31957	0	73562	0	0	12873	0	22545	203154	272861	0	0	430540	30193	1279418
197	958	NA_958.197	NA	1495492	0	0	0	76175	316924	817283	0	0	0	1080829	0	0	624346	0	194751	214521	2285400	0	0	502119	1308272	41022
198	951	NA_951	NA	0	0	0	0	139902	0	0	0	31774	1120052	83687	1234118	0	0	2500680	0	0	290957	183331	157135	120669	0	1557529
199	1478	NA_1478.199	NA	177281	0	0	0	157594	604813	1267335	145442	289578	239026	2047864	322018	1327264	183316	580537	266921	0	0	193428	343575	248206	0	0
200	1711	NA_1711	NA	89421	317271	0	132327	591847	445689	83838	0	0	2429319	594580	189164	286455	114177	1151875	131607	0	398925	2190988	581672	165497	0	0
201	1296	NA_1296	NA	0	0	0	309641	0	663989	401847	0	0	0	2197221	0	699188	0	0	524195	0	0	700367	0	523582	0	292573
202	1697	NA_1697	NA	705163	508641	0	365660	360074	266050	515146	248879	743070	2412890	1027633	308694	1240654	188779	1071693	199289	372193	1224933	809465	0	583604	1376525	667791
203	1446	NA_1446.203	NA	444588	592730	109081	375202	178881	112561	0	0	133043	1733120	130071	941370	832981	233896	1565492	0	0	904174	464741	392360	359305	1483605	326689
204	1528	NA_1528	NA	0	0	1006534	0	948041	204365	288729	234443	0	330941	922781	1190752	385513	1301795	0	0	1497205	489072	0	231865	1043559	0	247113
205	1687	NA_1687	NA	0	0	620310	437869	531930	631257	681782	524826	506730	2378272	815332	0	1516383	586107	2016104	555081	0	0	755281	0	547272	719389	406139
206	1665	NA_1665	NA	0	315277	0	210448	0	306408	665236	0	0	152390	2117682	0	1413647	0	139355	219039	161356	0	651404	0	262807	192751	0
207	1153	NA_1153.207	NA	39957	0	56377	142909	69516	847798	606098	9012	0	0	20932	0	179083	74675	0	100904	14890	8684	0	0	818831	207507	45144
208	1531	NA_1531.208	NA	0	184109	562005	0	579665	175084	322437	345586	0	667813	267066	300156	902295	1276077	0	545938	1838389	0	0	459857	303311	0	208838
209	1531	NA_1531.209	NA	410462	274796	447401	163142	722609	586731	428048	160933	0	137893	466880	382400	1107091	1287734	444874	539672	1828925	198745	176873	242860	149702	110187	206036
210	1369	NA_1369.210	NA	0	0	0	0	0	1182793	273984	0	503669	288458	2118784	970832	589721	0	308062	0	0	306850	339315	286647	418309	0	0
211	1000	NA_1000	NA	116707	0	0	0	968306	833015	0	0	144251	0	1673505	35586	0	82855	0	59668	54817	245569	216308	80990	813134	119373	181925
212	1386	NA_1386.212	NA	436904	0	318850	0	686466	662090	596735	0	322572	636720	1326229	720192	0	396152	0	344812	512774	498467	0	477386	374927	0	272131
213	1675	NA_1675.213	NA	154522	241621	355357	156765	330335	360595	882365	410795	0	178168	480588	413682	1257056	960753	161222	584256	736458	144727	430001	1659911	468366	0	285444
214	1952	NA_1952	NA	64580	1113960	340054	201290	856314	0	0	244116	0	0	1087635	0	646600	200371	0	93965	0	1524079	0	0	1419730	606255	12717
215	1464	NA_1464	NA	141268	369061	0	138392	0	392449	671620	117310	172867	0	2097468	173831	945094	0	253633	149086	134974	158091	506376	127223	247297	241340	429985
216	1951	NA_1951	NA	0	628074	193118	194417	1161067	0	0	469736	0	0	831347	0	1152261	0	0	0	0	1163525	0	0	131010	480763	1262783
217	1747	NA_1747	NA	491288	647303	1188217	863750	604425	0	812437	734767	2006259	1456082	629076	0	1065472	0	1320511	893380	450237	415031	0	0	1194617	960806	0
218	1145	NA_1145	NA	27845	0	0	0	29476	467452	32446	0	0	0	161054	0	0	33677	0	36228	22275	126266	0	0	520580	117311	322273
219	888	NA_888.219	NA	0	0	0	0	0	0	0	0	189982	1257358	0	1030469	0	0	1561280	0	0	0	1057696	934860	0	0	0
220	1666	NA_1666	NA	426032	0	0	324716	0	257283	1368870	265170	0	0	429625	0	1289454	277157	0	0	271241	514165	270050	0	435207	1251570	735090
221	1421	NA_1421	NA	346546	0	0	332596	164861	175534	170240	181929	263771	1469568	0	671656	0	307341	1366166	593518	472859	181618	231118	284017	226181	724924	206599
222	1233	NA_1233	NA	192090	0	0	0	18744	625312	104101	0	0	0	130565	0	0	751455	0	7194	7173	8603	0	0	1423537	8596	48305
223	1574	NA_1574.223	NA	54846	265758	66510	55154	166187	335760	266512	0	0	1019370	1992781	671977	762656	0	53605	87806	64243	175036	727711	173716	165080	334630	0
224	1356	NA_1356.224	NA	32884	0	0	0	191174	430735	398482	0	0	0	1938954	0	0	112197	0	213562	187213	77967	0	0	989131	100460	822029
225	1138	NA_1138	NA	94449	0	0	0	17983	786990	23263	0	0	0	150641	0	0	126631	0	178551	135901	721563	0	0	420827	588293	1025664
226	1067	NA_1067	NA	9721	0	0	0	892965	1396734	0	0	0	0	118294	0	0	26088	0	19353	59359	53790	0	0	1913641	23403	62308
227	1686	NA_1686	NA	162209	193424	152766	186723	108969	518310	1163329	105054	158667	160373	626785	84130	1197492	115988	99565	120147	128774	108096	1030538	106592	209001	165595	96054
228	1478	NA_1478.228	NA	254251	494985	630482	0	1083090	310281	807329	0	364875	0	640354	0	1672472	0	0	0	480483	0	415943	523914	0	484041	0
229	1467	NA_1467	NA	0	419448	0	303994	199887	0	222682	0	248717	0	1455239	0	665013	0	0	0	244203	0	363205	0	428903	0	326649
230	973	NA_973.230	NA	0	0	640832	370220	0	1148001	1046997	212226	0	199525	237562	225914	265740	0	250631	0	327632	244137	529623	408638	256390	0	512078
231	1597	NA_1597	NA	336672	517873	0	367732	375651	1056003	920631	0	343533	277199	715109	333467	1483193	290172	0	648590	536044	0	802224	0	377733	472639	0
232	1148	NA_1148.232	NA	24339	0	0	0	9016	262607	77101	0	0	0	114756	0	0	46620	0	9115	15409	80829	0	0	1767781	25259	41030
233	1524	NA_1524	NA	257107	166654	300119	0	556963	128529	483965	0	0	215441	585497	366848	1011354	1005959	168647	307044	1456750	382412	496583	205162	174266	964485	153641
234	1565	NA_1565.234	NA	127108	342834	0	132328	0	329338	294440	0	356613	544488	1786347	757992	576689	99738	572281	197841	169318	509125	830245	171941	214739	446872	116618
235	1835	NA_1835.235	NA	280258	951548	324183	0	439747	255221	242600	440793	0	184135	344525	1210025	824592	1227936	218852	280840	1394948	0	0	0	575046	0	280055
236	1505	NA_1505	NA	803665	293717	0	0	282391	1157172	1327900	0	0	173915	1779782	223388	1303757	240903	0	448073	355173	189003	1039162	0	197099	173326	174232
237	1583	NA_1583	NA	0	379436	250664	318214	247124	0	434902	0	284331	0	0	0	294579	0	940541	0	355756	0	1366591	0	1821090	249658	540021
238	1635	NA_1635.238	NA	442188	716357	618857	0	248347	340284	1281045	0	0	454040	421570	297685	323243	315412	0	295932	274600	303269	316781	0	388079	1323327	430538
239	1227	NA_1227	NA	38670	0	0	0	43279	89761	13591	0	0	0	41403	0	0	24539	0	0	29072	55564	0	0	1743288	52238	8406
240	1823	NA_1823	NA	0	327289	395661	165312	0	264380	206507	154026	0	0	328799	288548	438122	951374	323192	0	675377	189930	0	169742	185570	305361	332083
241	1253	NA_1253	NA	279604	192304	0	0	0	591844	225570	330005	0	0	207436	0	0	264029	0	266368	165584	203553	0	0	1714188	0	173038
242	1129	NA_1129.242	NA	36522	0	0	0	77624	455359	64898	0	0	0	20550	0	0	68767	0	231246	19429	147046	0	0	1580533	329785	228682
243	989	NA_989	NA	210436	0	0	0	25568	1480560	245993	0	0	0	53212	0	0	255566	0	1055059	279496	24639	0	0	650905	282537	45988
244	733	NA_733	NA	1369247	0	0	0	111797	528136	1043976	0	0	0	64596	0	0	101658	0	18066	594587	366372	0	0	728731	37824	1136983
245	1444	NA_1444.245	NA	265615	370560	613749	0	159789	0	646105	206790	308058	0	227302	0	345213	0	1459415	271817	415015	310435	523223	401693	432709	622939	397981
246	1675	NA_1675	NA	258129	187743	284144	272233	455564	395227	1337988	225597	0	209415	464832	243409	819151	747777	210038	220738	1013295	0	292074	193008	303345	225423	209879
247	1228	NA_1228	NA	0	0	0	0	875709	0	11318	0	0	0	91222	0	0	18225	0	0	0	90003	0	0	6377	53347	66285
248	1128	NA_1128	NA	295851	0	0	0	327045	465588	30819	0	0	0	486420	0	0	168203	0	49903	98603	130379	0	0	79356	115853	157755
249	1570	NA_1570	NA	210550	443645	268853	82237	106636	75033	181039	112388	160313	828041	315939	483463	97864	168760	743390	257536	218291	275740	266359	298392	149198	950747	1341499
250	2120	NA_2120	NA	26152	867240	74302	143317	60573	19575	73492	123090	0	0	98120	0	722152	141591	0	38760	105427	46117	0	0	279304	155095	111670
251	1327	NA_1327	NA	9987	111373	5508	285529	12270	816667	9719	5893	59499	15797	24450	10462	314798	20557	6843	26034	9257	11907	30758	210306	1244045	11405	15399
252	1635	NA_1635.252	NA	0	0	0	778225	0	348775	0	0	0	430758	420532	0	720848	0	0	0	0	0	292993	359753	300912	453432	1272713
253	1136	NA_1136	NA	55195	0	0	0	345503	527058	23568	0	0	0	381663	0	0	16348	0	14503	17330	229737	0	0	922759	118293	964171
254	1474	NA_1474	NA	245379	119543	573840	130505	160814	294435	778582	0	304545	0	1157602	86663	303664	251201	0	170159	165449	237081	384768	136671	550852	159669	359645
255	1216	NA_1216	NA	0	0	0	0	102171	1353766	194150	0	0	0	195912	0	0	0	0	309253	0	23460	0	0	1115276	186084	9440
256	841	NA_841	NA	27302	0	0	0	190949	798173	55054	0	0	6332	121339	33275	0	905688	27291	17440	104538	15850	47705	650695	639430	136431	560738
257	1105	NA_1105	NA	402826	0	0	0	100567	0	0	0	0	0	337666	0	0	7108	0	0	313374	107182	0	0	1037484	568979	132273
258	1446	NA_1446.258	NA	480535	599079	544157	327652	0	283387	649121	0	0	0	0	0	710925	361810	1548997	689633	377461	602770	496369	318850	266362	927247	0
259	1262	NA_1262	NA	82996	131855	0	0	151255	1105817	273621	0	0	0	593909	137610	341472	0	0	71217	93243	222248	98699	0	1428511	181254	167272
260	1254	NA_1254	NA	9423	0	0	0	57680	115867	25471	0	0	0	1242081	0	0	163333	0	6059	75029	150606	0	0	981985	41564	171072
261	1647	NA_1647	NA	132642	0	205835	431277	206339	145502	539884	0	0	274237	453343	0	1164436	0	0	203842	135548	366505	352824	0	149684	886011	506012
262	1756	NA_1756	NA	444225	411670	334870	0	0	678790	1039624	454961	0	1529029	0	401046	335056	514341	385028	976464	487174	0	0	302812	1014355	995153	0
263	1677	NA_1677	NA	118636	135012	135741	202143	0	215373	1191213	124339	0	123001	353791	200508	478082	123813	0	199531	217365	0	534499	0	355152	226593	168078
264	1462	NA_1462	NA	0	557920	145354	0	0	228760	294282	0	0	0	1463336	0	377273	0	0	0	311649	129455	118665	175402	318582	143514	156765
265	1274	NA_1274	NA	104961	0	0	0	275339	815130	279871	0	0	0	382160	13723	0	245277	0	74987	135198	103609	68097	131825	1310696	570203	95866
266	1038	NA_1038	NA	135296	0	0	0	41642	1044872	8509	0	0	0	123384	0	0	20797	0	251775	11264	125070	0	0	1119179	230562	23522
267	1049	NA_1049	NA	28253	199660	155254	1423000	25591	604366	177831	982360	0	19619	45486	16776	243749	41904	0	40647	19082	0	245807	19041	450724	41935	259832
268	1263	NA_1263.268	NA	44630	0	0	0	195208	968651	214538	183895	0	0	494333	0	0	84779	0	58807	54307	144310	0	0	1393050	126500	114442
269	1545	NA_1545	NA	389621	378623	0	258892	410535	528242	455601	0	0	420299	1024603	553382	427619	596490	1460036	320969	556513	237191	0	374553	435757	212002	0
270	1569	NA_1569	NA	235027	302911	312055	0	201500	314831	387130	0	171308	461282	0	290022	0	135039	308426	203902	270535	691034	344671	180926	490684	782269	596723
271	1242	NA_1242	NA	110191	28264	40400	0	643875	736134	51913	0	0	0	46874	0	314794	26410	0	14112	29245	28155	0	0	1238366	203105	69194
272	1377	NA_1377	NA	0	0	0	0	570610	402974	0	0	0	779025	1124687	387844	0	0	0	0	1298733	783213	0	353539	804877	0	0
273	1124	NA_1124	NA	8297	0	0	0	57088	974957	44043	0	0	0	75220	0	0	29007	0	27063	0	0	0	0	185469	47671	144659
274	1192	NA_1192.274	NA	135742	0	8515	0	22836	1243209	272398	0	98931	0	1349723	133060	0	0	417198	94674	149021	299037	98556	21557	291233	37188	16185
275	1681	NA_1681	NA	0	250012	0	0	0	235614	889177	274721	0	301595	415136	1293928	881457	496323	0	0	484287	0	752574	0	0	0	0
276	1957	NA_1957	NA	0	387566	156443	78138	421138	0	0	164392	0	0	297288	0	116992	0	0	0	0	491773	0	0	325311	364952	1005770
277	1561	NA_1561.277	NA	242341	300089	318486	261487	225420	239740	370866	0	0	0	1028320	195524	971625	185706	265627	278716	211824	337772	194693	0	215356	284435	223747
278	1820	NA_1820.278	NA	0	1274404	0	0	0	0	312288	168532	0	0	0	273212	252487	201863	209115	0	252015	0	0	0	571649	0	175632
279	1283	NA_1283	NA	0	0	0	0	38875	239587	0	0	0	0	37610	0	0	0	0	44978	9614	728823	0	10063	1181285	105451	226211
280	1372	NA_1372	NA	226281	0	0	0	464010	977140	152462	0	147922	683009	1107266	277295	0	333704	217506	260772	511689	783551	253340	0	1005629	182570	826337
281	1239	NA_1239	NA	0	0	0	0	20255	618850	0	0	0	0	1129744	0	0	0	0	0	0	712295	0	0	528453	492167	233356
282	1024	NA_1024	NA	188404	0	0	0	45802	807850	299789	0	0	0	481288	0	0	202092	0	52610	165045	50766	0	0	684480	232113	521878
283	1082	NA_1082	NA	204836	0	0	0	149703	985414	282732	0	0	0	67275	0	0	13748	0	79692	441875	57562	0	0	0	64478	58287
284	1600	NA_1600	NA	319201	270631	0	0	346443	974916	866402	0	0	0	741550	0	799356	272452	0	599485	489735	0	378083	0	379994	349444	0
285	1325	NA_1325	NA	46142	0	0	0	37408	407061	7162	0	181114	0	41835	9042	0	35049	6622	18543	22000	27314	14173	5782	945308	20715	53809
286	1370	NA_1370	NA	88136	0	0	0	81518	773945	131406	0	0	190902	969431	0	0	199165	154548	137655	55641	290841	0	0	307915	129770	189413
287	1954	NA_1954	NA	0	78993	155799	78930	439926	0	0	88572	0	0	269290	0	159976	0	0	0	0	421417	0	0	685430	338429	910831
288	973	NA_973.288	NA	0	97630	882972	192610	0	0	0	174231	0	71980	0	0	240036	0	457004	0	0	0	276757	98613	0	0	0
289	1369	NA_1369.289	NA	117406	0	0	0	114293	252600	236273	0	0	0	935426	0	0	17387	0	54655	243865	182216	0	0	565775	137329	184860
290	1588	NA_1588	NA	0	294592	0	467251	0	623047	600598	0	0	0	652588	0	896563	0	348112	0	0	0	393000	0	377612	0	0
291	1091	NA_1091.291	NA	560374	0	0	0	135649	821526	118187	0	0	0	83222	0	0	48382	0	206294	50751	159240	0	0	448262	73943	76889
292	1148	NA_1148.292	NA	0	0	0	0	41914	607008	0	0	0	0	53525	0	0	9638	0	0	0	26604	0	0	872609	79966	180393
293	1386	NA_1386.293	NA	311462	160116	0	0	614395	506774	169373	0	150160	135199	622137	282990	0	318414	128170	343894	511185	398067	228759	198633	301208	170212	274636
294	1170	NA_1170	NA	18746	0	0	0	44415	924334	271471	0	0	0	190998	0	0	143789	0	60117	16644	37564	0	0	451569	33001	46774
295	1159	NA_1159.295	NA	53171	59272	0	37888	61248	141259	114677	0	0	0	25275	0	89678	131695	0	45249	20686	79518	0	0	973010	53966	54795
296	1097	NA_1097	NA	211765	0	0	0	24706	105143	34021	0	0	0	661450	0	0	0	0	5712	28249	31261	0	0	655442	31616	68292
297	1560	NA_1560.297	NA	0	240854	297080	0	0	261680	331641	0	0	0	816573	340325	450514	194153	0	315713	278589	432602	0	0	214454	340042	241341
298	1249	NA_1249	NA	165626	0	0	0	72683	447412	92772	0	0	0	65878	0	0	0	0	119817	92554	23960	0	0	548328	90578	91936
299	1271	NA_1271	NA	54169	0	0	0	141922	578724	55607	0	0	0	117961	0	0	123567	0	26795	53295	85096	36492	0	947561	317803	54933
300	1444	NA_1444.300	NA	0	206977	204974	0	0	230864	0	0	0	0	0	0	465913	0	0	0	0	0	536950	473862	999497	299003	208019
301	1461	NA_1461	NA	99764	0	62815	61601	118248	444395	211327	14886	0	74742	982165	0	72525	18780	0	16770	84876	113985	0	0	576966	171571	122054
302	1086	NA_1086	NA	28598	0	0	0	44271	798150	20154	0	0	0	37106	0	0	322852	0	227423	47682	0	0	0	0	0	20254
303	1093	NA_1093	NA	208379	0	0	0	63121	794365	101256	0	0	0	685277	0	0	193588	0	77719	21186	76932	0	0	335858	239126	0
304	1718	NA_1718	NA	0	0	0	0	419820	235335	628680	0	218997	361127	263246	0	663297	0	311790	0	0	0	0	247930	247200	0	0
305	1460	NA_1460	NA	247440	0	70123	44475	79352	230803	67672	0	0	64071	926687	0	0	184427	0	13934	218137	165479	0	0	675311	227432	481992
306	1371	NA_1371.306	NA	0	0	0	0	43788	311096	191418	0	0	0	947359	0	0	0	0	186795	0	193374	0	0	698413	183887	111560
307	1385	NA_1385	NA	239219	0	0	0	506903	935418	295731	0	106506	340185	430368	454070	0	299683	0	326804	445507	347203	207061	208808	547954	380558	337123
308	1321	NA_1321	NA	10085	0	35163	12137	22861	516558	359478	0	0	0	45009	0	0	75534	0	43884	18703	21467	0	0	634784	9437	11483
309	2397	NA_2397	NA	31971	142668	12411	21509	37561	13281	76154	24102	0	0	94784	0	43532	0	0	0	24129	57295	0	0	219062	141476	21955
310	1272	NA_1272.310	NA	32514	0	0	0	105868	349580	37079	0	0	0	160121	0	0	158472	0	11602	0	71087	0	0	782760	314033	64104
311	1825	NA_1825	NA	107756	0	0	0	0	721615	222292	0	0	0	226593	0	0	224353	0	0	0	131162	154381	0	527276	0	0
312	1533	NA_1533.312	NA	132776	0	0	0	161162	337692	211226	0	35022	0	345959	114442	0	81479	0	138581	222578	104847	0	210716	107391	186174	610541
313	1183	NA_1183.313	NA	391745	0	0	0	65061	885695	69848	0	0	0	84333	0	0	325222	161061	127191	380883	36850	0	128306	343564	45802	177670
314	1160	NA_1160	NA	41400	0	0	0	42016	639505	34441	0	0	0	576614	0	0	63080	0	23411	35925	92156	0	0	857907	37289	102478
315	1096	NA_1096	NA	861580	0	0	0	17299	279456	0	0	0	0	237042	0	0	739686	0	0	35027	70374	0	0	473802	124666	400490
316	1435	NA_1435	NA	163033	785558	306153	500463	0	239501	131761	0	0	0	139673	433870	157871	136077	414174	152853	299833	144651	0	298394	146417	241358	0
317	1387	NA_1387.317	NA	191578	0	0	0	299901	166198	0	0	114644	0	530515	279813	0	254315	0	151788	225155	212500	0	0	197721	0	414378
318	1864	NA_1864	NA	113903	0	0	0	125474	766635	200211	0	0	0	70814	0	0	98802	0	33023	82041	41064	0	0	287901	75315	122071
319	1835	NA_1835.319	NA	122194	0	0	0	166207	646692	329484	0	33678	93269	129803	112928	0	60467	102278	97380	128810	61342	295095	57563	401890	121719	118980
320	1157	NA_1157.320	NA	18486	0	0	0	61641	317572	20980	0	0	0	411851	0	0	34182	0	13281	29795	39757	0	0	863109	56817	45680
321	1832	NA_1832	NA	109681	0	0	0	148337	361549	521590	0	15259	40911	99614	22909	0	186691	26129	65012	284518	108429	183303	18941	228173	102561	109769
322	2984	NA_2984	NA	0	34746	0	0	43084	0	0	24161	0	0	29501	0	19195	0	0	0	0	15127	0	0	25665	5746	19165
323	1833	NA_1833	NA	196999	0	0	0	121172	245936	183510	0	0	0	141160	10294	0	367438	0	84121	723003	78680	0	0	326207	88327	134514
324	1871	NA_1871	NA	132855	0	0	0	242254	149385	465012	0	0	0	63269	0	0	274374	0	95877	365555	56350	0	0	491728	166557	214478
325	2655	NA_2655	NA	10536	88658	0	13070	0	40893	52113	12622	0	0	0	0	420549	16652	0	8261	19296	0	0	0	0	0	0
326	1834	NA_1834	NA	75850	0	0	0	76391	420929	34122	0	0	0	40805	0	0	345496	0	56599	457743	126975	0	0	356513	35602	227728
327	1190	NA_1190	NA	0	0	0	0	71966	538983	0	0	0	0	153915	0	0	0	0	0	233631	71770	0	0	728642	30901	38728
328	1466	NA_1466	NA	5261	0	0	0	128538	93428	13255	0	0	0	789509	0	0	234974	0	107947	92665	371070	0	0	482632	417814	394872
329	1529	NA_1529	NA	46747	0	0	0	147615	216586	148190	0	0	0	555310	0	0	314902	0	100810	380101	40163	0	0	242886	341922	89867
330	1199	NA_1199	NA	0	0	0	0	7254	0	0	0	202686	294114	348653	106037	0	0	175516	0	0	117134	497608	149197	385314	22116	305246
331	2662	NA_2662	NA	18724	132645	0	13118	0	47404	244585	25096	0	0	0	0	399497	12699	0	9436	14275	0	0	0	0	0	0
332	1304	NA_1304	NA	10375	25078	16647	14640	31598	0	54162	20207	0	0	156384	0	20263	106203	0	24515	0	114830	0	0	402359	158539	309358
333	1744	NA_1744	NA	103929	98555	0	34377	134634	499837	103287	0	0	770107	152764	326486	0	42338	229906	33862	147252	199149	139178	0	69606	374814	223970
334	1442	NA_1442	NA	63945	111227	40268	0	91658	71047	384174	26545	0	0	223710	0	126144	125175	0	169732	238344	408758	0	0	164751	762452	290374
335	1807	NA_1807	NA	106008	370360	0	0	0	150661	254593	0	0	0	274167	198795	0	235656	0	137455	488572	0	0	0	0	165578	0
336	2304	NA_2304	NA	32909	97330	6979	11201	17854	41473	66821	28337	0	0	29087	0	37887	120182	0	6391	37302	41778	0	0	81366	126511	81960
337	2309	NA_2309	NA	16603	292530	9925	6419	9221	195064	173584	15468	0	0	45261	0	41149	27214	0	17622	9153	27566	0	0	54523	102337	62820
338	1465	NA_1465	NA	0	0	0	0	61384	191590	24709	0	0	0	532314	0	0	0	0	71098	57684	317449	0	0	574215	302013	172863
339	1251	NA_1251	NA	0	0	0	0	384194	240557	0	0	0	0	451615	0	0	0	0	0	0	189106	0	0	161627	97688	88199
340	1927	NA_1927	NA	46945	0	0	0	178591	234883	173951	0	0	0	203846	0	0	110022	0	498734	87075	120475	0	0	92857	100437	229596
341	2342	NA_2342	NA	7417	372698	18643	11094	11195	13820	34343	30227	0	0	36733	0	167551	0	0	0	10458	30694	0	0	24943	17878	8642
342	883	NA_883	NA	15609	0	0	0	12757	84536	49836	0	592660	0	73727	11903	0	20726	564348	29541	210636	29439	0	104362	170648	36867	12739
343	1263	NA_1263.343	NA	0	0	0	0	151120	0	13879	0	0	0	610742	0	0	9031	0	10360	7566	125525	0	0	549900	228520	102748
344	1860	NA_1860	NA	24079	0	0	0	451128	333443	405060	0	0	0	101531	0	0	137110	0	66334	55769	99532	0	0	406517	114774	244746
345	1502	NA_1502.345	NA	38955	0	0	0	137413	63942	269131	0	0	0	360965	0	0	291814	0	21296	600975	70778	0	0	347946	240694	111050
346	1560	NA_1560.346	NA	121839	111897	152612	0	206425	0	199830	106496	0	0	215398	0	193859	0	0	0	102728	259492	0	0	470215	312740	198169
347	1291	NA_1291	NA	13214	0	0	0	18345	74848	6630	0	0	0	222695	0	0	71046	0	16730	22940	345122	0	0	350656	43403	532725
348	1392	NA_1392.348	NA	51005	0	0	0	303462	89803	97245	179495	16320	23593	396370	0	0	83556	16864	57987	139214	204200	39048	30669	312316	131971	217729
349	2302	NA_2302	NA	20541	98927	0	0	7770	0	58388	0	0	0	10241	0	6120	0	0	0	0	10592	0	0	28309	23277	14943
350	1384	NA_1384	NA	26886	0	0	0	365490	0	0	0	0	0	275464	0	0	43407	0	0	30979	176017	14915	0	365288	423549	354662
351	1455	NA_1455	NA	0	0	0	0	107631	0	299064	0	0	0	485240	0	0	0	0	0	0	47032	0	0	122174	205363	90474
352	1602	NA_1602	NA	0	149927	0	121160	0	370210	178767	0	102114	108811	0	113675	118777	68172	177534	92163	199049	94133	182444	0	373496	217194	158338
353	1817	NA_1817	NA	39313	0	0	0	122350	494136	381630	0	0	0	42272	0	0	70104	0	49901	91230	71128	0	31645	183525	155998	239207
354	1559	NA_1559	NA	105851	0	25509	0	66883	160816	262630	0	0	0	576790	0	0	30025	0	107239	39210	304567	0	0	153620	279771	73719
355	1872	NA_1872	NA	195076	0	0	0	126587	476933	340046	0	0	0	48342	0	0	104521	0	18719	141120	35535	0	0	174444	148469	112389
356	1582	NA_1582	NA	172025	88489	0	54185	93417	266854	351158	0	0	0	435629	0	72765	110523	0	120782	68417	175124	0	0	115931	371824	262444
357	1389	NA_1389.358	NA	54699	0	0	0	293692	137686	70956	0	0	0	322393	0	0	0	0	0	0	193086	0	0	222538	313931	123199
358	1332	NA_1332.358	NA	7221	0	0	0	188108	124252	395361	0	0	0	148754	0	0	49937	0	0	51843	13418	0	0	433329	90522	22702
359	1534	NA_1534	NA	175450	0	0	0	0	189360	223198	0	0	0	253171	0	0	178999	0	126094	365550	120930	0	0	140008	363213	21660
360	1298	NA_1298	NA	0	456595	0	0	175334	0	46987	0	0	0	53174	0	0	0	0	0	0	32399	0	0	434517	75976	86910
361	1840	NA_1840	NA	50098	0	0	0	181050	326730	309529	0	0	0	51347	0	0	117368	0	53049	212122	73479	0	0	315706	47261	113478
362	1717	NA_1717	NA	148464	0	0	0	323464	180136	340259	0	42334	150146	224023	29170	0	66352	75652	243931	214542	77455	98225	111746	110894	354109	41851
363	1856	NA_1856	NA	38771	0	0	0	394812	391975	315843	0	0	0	102923	0	0	103271	0	49693	398167	83022	0	0	81367	115941	40128
364	978	NA_978	NA	0	0	0	0	499572	192981	0	0	0	0	111488	0	149949	0	0	0	71261	108532	0	147579	222174	56394	129620
365	1502	NA_1502.365	NA	0	0	0	0	30976	13036	0	0	0	0	20833	0	0	35018	0	0	0	96533	0	0	369137	192696	83259
366	2300	NA_2300	NA	7555	304497	0	0	15592	0	46690	0	0	0	16400	0	67122	0	0	0	0	21140	0	0	56411	66586	39493
367	1799	NA_1799	NA	58587	0	0	0	113892	189324	344678	6242	0	0	33664	0	0	67906	0	274997	198298	44006	0	0	142559	71164	79900
368	1702	NA_1702	NA	75132	0	0	0	121106	121013	423675	0	23271	0	203102	0	0	43354	51070	106880	228362	46396	0	196847	102853	95920	44085
369	1894	NA_1894	NA	105680	0	0	0	36216	89788	328803	0	0	0	108251	0	0	63139	0	89457	45779	22268	0	0	278903	114267	80869
370	1273	NA_1273	NA	19131	0	0	0	84428	143146	29020	0	0	0	280980	0	0	29986	0	0	0	63952	0	0	476535	27116	110714
371	1392	NA_1392.371	NA	56037	0	0	0	248035	0	0	0	22303	0	55609	0	0	55388	0	55686	137798	12062	0	0	225569	59614	214491
372	1796	NA_1796	NA	62309	0	0	0	49246	111908	337393	0	0	0	54927	0	0	63856	0	306910	306985	39188	0	0	102887	32402	58219
373	1798	NA_1798	NA	27493	0	0	0	142447	132354	297355	0	0	0	63430	0	0	39779	0	259767	184542	89701	0	0	169381	84727	24750
374	1587	NA_1587	NA	80230	0	0	0	34915	221419	167747	0	0	0	173110	0	0	81598	0	156061	236398	111308	0	0	279301	133260	60761
375	1802	NA_1802	NA	43788	0	0	0	45621	453342	260441	0	0	0	82695	0	0	158161	0	42555	41733	33623	0	0	174389	76303	40010
376	1900	NA_1900	NA	54128	0	0	0	111219	127306	99508	0	0	0	66864	0	0	99189	0	115815	74259	12136	0	0	250376	123305	117557
377	1561	NA_1561.377	NA	0	0	0	0	66549	0	51502	0	0	0	453036	0	0	65164	0	0	0	264959	0	0	152170	270173	159413
378	649	NA_649	NA	0	278737	371771	55797	0	0	0	72153	0	0	0	7898	60333	0	274075	0	0	0	0	87849	0	0	0
379	1412	NA_1412.379	NA	151123	66899	96056	66770	42657	175495	79169	82124	0	0	52906	0	103675	126055	28842	237288	187700	184373	22557	47517	451140	334156	206797
380	1669	NA_1669	NA	73243	0	0	0	131820	170522	345284	0	0	0	183255	0	0	116274	0	139262	122566	40514	0	0	181612	89972	220743
381	1581	NA_1581	NA	110758	0	0	0	81925	252812	135538	0	0	0	220919	0	0	82692	0	117726	161581	46641	0	0	397288	213964	115401
382	1449	NA_1449	NA	68732	0	7956	0	21706	0	69994	0	0	0	371431	0	0	26201	0	0	0	99182	0	0	361153	134230	263330
383	1156	NA_1156	NA	6767	0	0	0	14744	0	9395	0	0	0	373900	0	0	0	0	13664	17677	20780	0	0	356872	30900	42049
384	2043	NA_2043	NA	0	85966	57659	66965	132290	38051	278310	73892	0	0	54810	0	208232	0	0	31891	152095	42859	0	0	262958	107862	115721
385	1828	NA_1828	NA	44380	0	0	0	27724	232870	169599	0	0	0	56293	0	0	59538	0	45848	94621	73292	0	0	216543	17645	37349
386	1413	NA_1413.386	NA	116977	0	0	36531	20450	130906	72900	0	0	0	427279	0	78964	24097	0	175463	92483	82282	0	75953	178922	228510	94709
387	1412	NA_1412.387	NA	160330	0	0	0	37713	147991	0	0	0	0	29991	0	0	121526	0	307197	193248	168187	0	0	348611	186287	176692
388	1895	NA_1895	NA	20251	0	0	0	88139	142141	218400	0	0	0	72169	0	0	32878	0	12327	11624	0	0	0	171993	0	33054
389	1574	NA_1574.389	NA	0	0	0	0	24525	0	0	0	0	0	407783	0	0	27474	0	0	0	257194	0	0	208200	287055	179361
390	1637	NA_1637	NA	83525	0	0	96463	185547	255212	196617	0	15661	81037	104368	239231	179142	248124	32626	160306	134518	60654	93390	110801	214785	260799	137737
391	1740	NA_1740	NA	33263	0	0	0	82993	79144	0	0	0	0	275241	0	0	24433	0	0	29955	136914	0	0	61311	213009	314816
392	2399	NA_2399	NA	0	204365	75196	32440	23101	0	0	18443	0	0	46995	0	88622	0	0	0	0	84263	0	0	160430	227868	91725
393	2087	NA_2087.393	NA	0	55554	47290	46262	13731	0	0	28122	0	0	67305	0	125853	0	0	0	0	22883	0	0	120173	75107	59657
394	1531	NA_1531.394	NA	91462	0	0	0	0	73081	226365	0	0	0	0	0	0	111573	0	22971	132926	130168	0	0	0	159826	0
395	1624	NA_1624	NA	45015	0	0	0	112661	121461	91602	0	81627	47464	122260	80945	0	64054	0	56811	46713	29127	0	22149	27850	162720	114656
396	1413	NA_1413.396	NA	142417	0	0	0	28355	0	13115	0	0	0	224561	0	0	46769	300773	0	0	60132	0	0	173356	192639	109652
397	2087	NA_2087.397	NA	0	24912	30150	24387	7339	0	0	33421	0	0	173538	0	9964	0	0	0	0	11293	0	0	52042	91026	23699
398	1516	NA_1516	NA	56259	0	0	0	50091	322730	335141	0	0	0	324607	0	0	334800	0	130516	222542	54893	0	0	151594	157286	68547
399	1330	NA_1330	NA	17482	0	0	0	261049	35657	117714	0	0	0	327716	0	0	51494	0	0	116250	17694	0	0	101679	18184	82853
400	2393	NA_2393	NA	0	63250	22800	0	7592	0	0	76351	0	0	8132	0	80117	0	0	0	0	25570	0	0	17372	19198	18668
401	2313	NA_2313.401	NA	0	379699	0	0	15580	0	196268	0	0	0	17985	0	37156	0	0	0	0	16636	0	0	94809	36324	23579
402	2313	NA_2313.402	NA	0	114852	0	0	26212	0	0	0	0	0	99214	0	154535	0	0	0	0	30256	0	0	196480	73070	107807
403	1818	NA_1818	NA	19779	0	0	0	73667	201208	262829	0	0	0	122927	0	0	21072	0	30721	35161	78293	0	0	37700	0	22643
404	1820	NA_1820.404	NA	192844	0	0	0	0	190787	160024	0	0	0	55118	0	0	90772	0	97936	83137	24843	0	0	0	0	0
405	1778	NA_1778	NA	23944	0	0	0	29351	49387	94837	0	0	0	15263	0	0	45726	0	98326	149093	31929	0	0	204218	73396	53987
406	1671	NA_1671.406	NA	47870	0	0	0	12476	116357	208349	0	0	0	211075	0	0	57833	0	113168	119873	115507	0	0	295260	207863	77603
407	1159	NA_1159.407	NA	15925	0	0	0	15176	136003	0	0	0	0	289371	0	0	27925	0	0	0	25704	0	0	289355	15654	22623
408	1332	NA_1332.408	NA	27083	0	0	0	60113	71130	5875	0	0	0	151688	0	0	0	0	0	0	6668	0	0	333785	0	23202
409	1642	NA_1642	NA	28037	0	0	0	57346	87385	116330	0	0	0	294755	0	0	47623	0	82877	41042	76119	0	0	110183	187955	112938
410	2060	NA_2060	NA	0	0	43190	59838	256611	0	241383	0	0	0	229851	0	0	0	0	0	0	136391	0	0	312634	26435	126698
411	1788	NA_1788	NA	34677	0	0	0	221348	80293	237287	0	0	0	98440	0	0	36413	0	191757	276670	55487	0	0	70866	71358	44588
412	1794	NA_1794	NA	64679	0	0	0	23838	88049	247043	0	0	0	14760	0	0	49782	0	182015	166983	122542	0	0	0	0	0
413	2196	NA_2196	NA	82176	197730	19673	61635	90488	242079	101086	46256	0	0	107459	0	183157	90467	0	129325	68579	18812	0	0	99087	76559	82325
414	2197	NA_2197.414	NA	70390	177514	26820	63371	9079	112841	91345	66695	0	0	21756	0	112194	0	0	230169	132240	14812	0	0	102029	67161	71536
415	2036	NA_2036	NA	0	131206	16911	38309	71141	0	0	33431	0	0	89536	0	148859	0	0	0	0	15846	0	0	190833	45879	32092
416	2197	NA_2197.416	NA	0	185665	9451	46780	21524	159456	89290	0	0	0	43754	0	133557	0	0	33581	0	9552	0	0	145502	70093	169779
417	2552	NA_2552	NA	13590	151994	0	14714	0	37723	87676	36789	0	0	11616	0	16087	12462	0	10218	6137	44828	0	0	71207	19030	6996
418	2198	NA_2198	NA	0	168590	8636	39250	161928	54761	116896	0	0	0	67631	0	144010	0	0	0	0	60287	0	0	144515	76220	101297
419	2316	NA_2316	NA	0	170486	0	0	12762	0	0	0	0	0	12917	0	5816	0	0	0	0	8882	0	0	58475	42759	22113
420	1626	NA_1626	NA	34252	0	0	0	23163	0	0	0	0	0	174281	42540	0	31103	0	0	0	86805	0	0	50282	105280	235380
421	2197	NA_2197.421	NA	0	248611	0	0	91615	5070	0	0	0	0	30605	0	16304	0	0	0	0	38163	0	0	25074	21209	14110
422	1769	NA_1769	NA	60010	0	0	0	7711	118180	182536	0	0	0	10317	0	0	16533	0	169368	155882	96268	0	0	67928	61464	174770
423	1708	NA_1708	NA	187122	0	0	0	92326	206637	106071	0	0	0	10308	0	0	47997	0	212048	45098	0	0	0	41251	28445	75513
424	1658	NA_1658	NA	11185	0	0	0	101618	81229	70675	0	0	0	105631	0	0	38553	0	33402	82518	38670	0	0	211425	104957	98728
425	2721	NA_2721	NA	0	18696	31739	34470	70666	0	0	25786	0	0	64353	0	116792	0	0	0	0	47997	0	0	16484	7878	22729
426	2462	NA_2462	NA	94601	96256	37287	25999	166290	181923	67789	48047	0	0	118300	0	105355	95811	0	68820	0	42332	0	0	116531	30154	72656
427	2465	NA_2465	NA	0	111574	0	50361	6222	11334	32308	52277	0	0	90062	0	152485	7813	0	17916	0	6119	0	0	25668	10837	8047
428	2240	NA_2240	NA	8617	0	0	0	7494	17095	88495	0	0	0	18174	0	0	28275	0	24726	19669	35845	0	0	83696	35576	19727

[truncated: 10 more sheets: TS10, TS11, TS12, TS13, TS14, TS15, TS16, TS17, TS18, TS19]
